# Supplementary material for: Leukemia-intrinsic determinants of CAR-T response revealed by iterative in vivo genome-wide CRISPR screening
Source: Nat Commun. 2023 Dec 5;14:8048. doi: 10.1038/s41467-023-43790-2 (PMC10698189; doi:10.1038/s41467-023-43790-2)
Supplement: Supplementary file 4 — Supplementary Data 1 [file 41467_2023_43790_MOESM4_ESM.xlsx]

## Sheet: Sheet 1
Gene	SP_cd19.10m_v_egfr.15m.mageck.lfc	SP_cd19.10m_v_egfr.15m.mageck.fdr	BM_cd19.10m_v_egfr.15m.mageck.lfc	BM_cd19.10m_v_egfr.15m.mageck.fdr	BM_cd19.15m_v_egfr.15m.mageck.lfc	BM_cd19.15m_v_egfr.15m.mageck.fdr	cd19_1to2_v_egfr_1to2.mageck.lfc	cd19_1to2_v_egfr_1to2.mageck.fdr	cd19_1to10_v_egfr_1to10.mageck.lfc	cd19_1to10_v_egfr_1to10.mageck.fdr
Stub1	-0.79717	0.704208	-0.94576	0.642934	-1.3782	0.777478	-1.1553	0.002475	-0.44043	0.001238
Chic2	-0.31629	1	-0.97141	1	-1.1059	0.777478	-1.0669	0.002475	-0.60504	0.001238
Ptpn2	-1.4431	0.002475	-1.5133	0.043317	-2.1123	0.028053	-0.92961	0.068317	-1.4719	0.001238
Shoc2	-0.55901	1	-0.56016	0.7101	-0.71975	1	-0.84785	0.178027	-0.13629	1
Sstr4	-0.63788	1	-0.72419	1	0.93875	1	-0.83567	0.129495	0.060563	1
Dact1	-0.36551	1	0.26547	1	-1.1173	1	-0.78617	0.255993	-0.18026	1
Cdk6	0.2409	1	0.3018	1	-0.18238	1	-0.7699	0.068317	-0.16565	1
Rcor1	-0.99362	0.704208	-1.2698	1	-0.80742	1	-0.76896	0.2467	-0.40905	0.384488
Keap1	-0.04928	1	-0.32375	0.576046	-0.25428	0.939554	-0.74297	0.019095	-0.21074	1
Sdcbp	-0.6019	1	-0.98484	1	-0.81098	1	-0.73208	0.687557	-0.10943	1
Rpl31	-0.23855	1	0.52128	1	-0.61025	0.777478	-0.72177	0.33379	0.083741	1
Cacna1g	-0.55383	1	-0.17708	1	-2.6375	0.777478	-0.71529	0.687557	-0.31324	1
Xrn1	0.19813	1	0.67178	1	-0.024723	1	-0.69099	0.006931	-0.28285	0.527228
Ppp6r3	0.20462	1	0.63478	1	0.90929	0.967689	-0.68914	0.057756	-0.17148	1
Ccdc71l	-0.37398	1	0.38318	1	-0.6918	1	-0.68684	0.064356	-0.18313	1
Rimklb	0.17728	1	0.69437	1	-1.3965	0.95301	-0.68381	0.590924	-0.16929	1
B4galt1	-0.14424	1	0.035347	1	-0.65296	1	-0.68046	0.006931	-0.24466	1
Psma6	0.17058	1	0.38658	1	-0.21489	1	-0.67787	0.606892	-0.12726	1
Eed	0.15415	1	0.45794	1	-0.49432	1	-0.65595	0.14829	-0.20117	1
Atg12	-0.30723	1	-0.78761	1	-0.41804	0.95301	-0.61734	0.006931	-0.43069	0.001238
Phf6	-0.5105	1	-0.1563	0.779069	-0.34313	1	-0.61684	0.009076	-0.20263	1
Rack1	-0.37931	1	-1.2922	0.505096	-0.98119	0.95301	-0.61363	0.592965	-0.043207	1
Ccdc144b	0.37118	1	-0.49852	1	-0.68108	1	-0.60836	0.590924	-0.10164	1
Vmn1r149	0.11329	1	0.096925	1	-0.036061	0.777478	-0.57443	0.605829	0.013679	1
Xpnpep3	0.35774	1	-0.11259	1	0.41466	1	-0.56104	1	-0.0067773	1
H2-T23	-1.3872	0.003536	-1.4875	1	-1.3688	0.297958	-0.55297	0.058911	-0.062323	1
Ufsp2	-0.80686	0.704208	-0.32453	1	-0.75592	1	-0.55152	0.163366	-0.16626	1
Zmiz1	-0.18692	1	-0.26122	0.642934	-0.12709	1	-0.54482	0.026609	-0.22608	1
Rps10	-0.53443	1	-0.93895	0.576046	-0.26395	1	-0.5265	1	-0.1509	1
Prmt7	-0.13813	1	0.096426	1	0.66619	0.836634	-0.5265	0.136964	-0.29297	1
Elob	-0.70664	1	-1.0236	0.087459	-0.70526	0.297958	-0.52159	0.500649	-0.32253	1
Tti1	-0.4975	1	-0.41159	0.576046	-0.30469	0.777478	-0.5208	0.687557	-0.085395	1
Pelp1	-0.22934	1	-0.37159	1	-0.033485	1	-0.52004	0.654252	-0.088324	1
Aebp2	-0.4467	1	-0.6094	0.576046	-0.31508	1	-0.51951	0.163366	-0.061014	1
Top2a	0.40722	1	0.47708	1	0.50869	0.967689	-0.50588	1	-0.20604	1
Rap2c	-0.29548	0.753364	-1.1943	0.505096	-0.62985	0.777478	-0.5026	0.252743	-0.20306	1
Mcm6	0.20524	1	0.18163	1	-0.39334	1	-0.5023	0.91705	0.024693	1
Vasn	-0.52679	1	0.05389	1	-0.60917	1	-0.5012	1	0.2547	1
Supv3l1	-0.21235	1	-0.88117	1	-0.9244	1	-0.49379	1	-0.039948	1
Fars2	-0.16113	1	-0.33126	1	0.63739	1	-0.48671	0.687557	-0.22158	1
Defa40	-0.076023	1	0.077968	1	-0.46069	1	-0.47821	0.426957	-0.050649	1
Sprr1a	0.43591	1	-0.95311	0.842101	0.6455	1	-0.47661	0.911571	-0.1437	1
Vmn1r216	0.26441	1	0.72888	1	0.53717	1	-0.47248	0.687557	-0.10362	1
Snrpd1	-0.3442	1	0.54342	1	-0.54979	1	-0.46945	0.787095	-0.00045077	1
Cbx4	0.13389	1	0.38508	1	-0.02574	1	-0.46775	0.095985	-0.050475	1
Lce3f	-0.25254	1	-0.23151	1	0.30467	1	-0.46381	0.539752	-0.19698	1
Zfp592	-0.5751	0.877495	-0.098027	1	-0.91336	1	-0.45862	0.911571	-0.055158	1
Esp23	0.2611	1	1.6092	0.82912	1.4705	0.959142	-0.44094	0.91705	0.020949	1
Scrn2	-0.48236	1	-0.73573	1	-1.134	1	-0.44009	0.962606	-0.026359	1
Zbtb7a	-0.066061	1	-0.59463	0.077833	-0.93208	0.040842	-0.43699	0.242233	-0.22934	1
Tomm20	0.27439	1	0.54668	1	0.094895	1	-0.42906	0.33379	-0.16331	1
Baz1b	0.046981	1	0.55023	0.896272	-0.065602	1	-0.42687	0.655327	-0.36454	0.693482
Cthrc1	0.61246	1	0.41047	1	1.0349	1	-0.425	0.737101	-0.1044	1
B2m	-0.33407	1	-0.70352	0.642934	0.39377	1	-0.42326	0.068317	-0.092047	1
Gars	0.32591	1	-0.64394	1	0.60832	1	-0.42218	0.590924	-0.11733	1
Gbp3	0.024273	1	-0.64678	0.679157	0.45468	1	-0.42082	0.371584	-0.12863	1
Sdhaf3	-0.16099	1	0.032586	1	-0.047856	1	-0.419	0.33379	-0.24621	1
Vmn2r96	-0.44425	1	-0.10091	1	-0.028955	1	-0.41893	1	-0.32497	1
Eif3k	0.18748	1	-0.081096	1	-0.40265	1	-0.41816	0.252743	-0.36274	0.142946
Ing5	-0.30003	1	-0.59208	0.576046	-0.35982	0.95301	-0.41721	0.248643	-0.057957	1
Tardbp	0.20437	1	-0.48019	0.576046	0.92084	1	-0.41496	1	0.012013	1
Lcn9	0.071882	1	0.24436	1	1.5354	0.836634	-0.41388	0.606892	0.0085416	1
Usp22	-0.47551	0.704208	-0.27176	0.7101	-0.50459	1	-0.40934	0.453101	-0.35066	0.0686
Ldlrap1	0.222	1	0.7204	0.92316	0.38944	0.836634	-0.40565	0.371584	-0.017017	1
Ikzf3	-0.34646	1	-0.93365	1	-1.2633	0.777478	-0.40557	0.687557	-0.17656	1
Dhdds	-0.1141	1	-0.37799	0.576046	-0.14201	1	-0.40466	1	-0.32705	1
Gtdc1	-0.5032	0.704208	-0.45627	0.576046	-0.10331	1	-0.40018	0.252743	-0.12016	1
Dkc1	-0.22526	1	-0.41736	1	-0.24607	1	-0.39699	1	-0.16201	1
Lamtor3	-0.55885	1	0.68739	1	0.25914	0.959142	-0.39467	0.949229	0.39849	0.238819
Sfxn4	0.07679	1	0.091661	1	0.44212	1	-0.39439	0.500649	-0.10126	1
Apobec3	-0.22929	0.952187	0.43206	1	0.25663	1	-0.39104	0.566518	-0.091079	1
Scgb1b2	-0.24782	1	-0.34433	0.505096	-0.39376	1	-0.38602	0.074567	-0.060722	1
Zc3hav1	0.25174	1	1.0886	0.192574	-0.3015	1	-0.38478	0.252743	-0.013451	1
Spred2	-0.33853	1	0.086704	1	-0.44094	1	-0.3836	0.396719	-0.041535	1
Flii	0.22113	1	-0.25004	1	0.12925	1	-0.37989	0.590924	-0.15276	1
Vmn1r163	-0.32719	1	0.5887	0.82912	-0.52983	1	-0.37884	1	0.062913	1
Nat10	-0.16796	0.952187	0.5606	0.82912	0.29309	1	-0.37794	1	-0.089297	1
Hnrnpf	-0.23051	1	0.75478	0.599406	0.35584	0.973418	-0.37681	0.911571	0.030835	1
Zbtb8os	-0.76758	0.704208	-0.77139	0.642934	-1.0586	0.939554	-0.37288	1	-0.2265	1
Setdb1	0.31059	1	-0.48107	0.576046	0.022665	1	-0.37238	1	-0.34174	1
hABL1	0.44604	1	-0.33024	1	0.0076746	1	-0.37018	1	0.012577	1
Slc30a7	-0.28738	1	0.68955	1	0.067436	1	-0.36844	0.91705	-0.14635	1
Cldn15	-0.088894	1	0.18484	1	0.21361	1	-0.36836	0.095224	-0.24029	0.944962
Wipi2	-0.33546	0.759471	-0.09833	1	-0.32343	0.777478	-0.36309	0.590924	-0.026138	1
Srsf6	0.22986	1	0.053328	1	0.066342	1	-0.36253	0.605829	-0.045204	1
Dohh	-0.068597	1	0.29852	1	0.054409	0.836634	-0.36246	0.687557	0.20837	1
Aldoc	0.10607	1	0.08203	1	-0.42345	1	-0.36109	0.308888	-0.037349	1
H2ac6	-0.23927	1	-0.36265	0.576046	-1.203	1	-0.35996	1	-0.15631	1
Gpatch4	0.14923	1	0.74742	1	0.29358	1	-0.35874	0.590924	-0.055468	1
Oxsr1	-0.63366	1	0.085571	1	-0.55417	1	-0.35861	1	-0.21949	1
Pate1	0.2066	1	0.72805	1	0.76945	1	-0.35605	1	0.21718	1
Itpk1	-0.071576	1	-1.0734	0.642934	0.14332	1	-0.35512	0.911571	-0.2306	0.944962
Txndc15	-0.18639	1	-0.15142	1	-0.70441	1	-0.35294	0.606892	-0.08979	1
Rpl37rt	-0.46283	1	-1.018	0.100165	-1.367	0.777478	-0.35231	1	0.055876	1
Arf1	0.079962	1	0.0027325	1	-0.082673	1	-0.34906	0.687557	0.14911	1
Eif2b2	-0.01384	1	0.42526	1	0.67829	0.973418	-0.34277	1	-0.033244	1
Rpl13a	-0.16636	1	-1.6465	0.077833	-0.16992	1	-0.34008	1	0.021546	1
Pou2af1	-0.69629	0.023229	-0.49161	0.090495	-0.71194	0.777478	-0.33938	0.687557	-0.36286	0.020792
Vars2	-0.7973	1	-1.2376	0.077833	-0.43535	1	-0.3393	1	-0.11411	1
Gm11437	0.3119	1	-0.2604	1	1.1188	0.967689	-0.33828	0.91705	-0.1571	1
Ube2l3	-0.8304	0.704208	-0.10194	0.077833	-0.63147	1	-0.33629	0.539752	0.014289	1
Pqbp1	-0.1945	0.759471	0.20534	1	0.32472	1	-0.33581	0.539752	0.08349	1
Pramel11	-0.21045	1	-0.2199	1	-0.592	1	-0.33502	0.91705	0.033005	1
Med13l	0.1643	1	-0.42968	0.576046	0.36797	0.967689	-0.33402	0.592965	-0.014558	1
Fbxl5	-0.32743	1	-1.2331	0.576046	-0.33617	1	-0.33183	0.566518	-0.15992	1
H1f1	-0.054761	0.753364	0.58312	1	-0.24967	0.777478	-0.33055	0.91705	-0.038799	1
Zfpm2	-0.0091573	1	0.038809	1	0.24323	1	-0.32815	0.687557	0.0082488	1
Arxes2	0.58114	0.316301	0.78421	1	0.43133	1	-0.32762	0.303277	-0.048918	1
Ifit2	0.11971	1	0.17712	1	-0.051353	1	-0.3271	0.252743	-0.061636	1
Ufc1	-0.24653	1	-0.12352	1	-0.97098	1	-0.32606	0.415937	0.0373	1
Ackr4	0.25293	1	0.71535	1	0.44844	1	-0.32394	1	-0.44476	1
Mrpl2	0.089274	1	0.11422	1	0.42314	1	-0.32388	1	-0.21928	1
Tm9sf3	-0.56801	0.952187	-0.2328	1	-0.3708	1	-0.32245	0.068317	-0.12253	1
Kat6a	-0.71898	0.704208	-0.68421	0.576046	-1.7892	0.1	-0.3224	0.592965	-0.24402	1
Shpk	-0.40749	1	0.38522	1	0.16876	1	-0.31852	1	-0.24217	1
Rnf223	-0.12364	1	0.268	1	-0.21604	0.777478	-0.31631	0.687557	-0.11888	1
Mup21	-0.0076696	1	-0.4343	1	-0.065394	1	-0.31595	0.303277	-0.0482	1
Guk1	-0.17328	1	-0.79712	0.576046	0.082831	1	-0.31105	0.949229	0.081917	1
Zfp638	0.020484	1	-0.25104	0.642934	-0.60815	1	-0.3108	0.91705	-0.0044756	1
Alg9	0.95619	0.124927	1.0269	1	0.91196	0.836634	-0.31041	0.91705	-0.028085	1
Rnf31	-0.5254	0.952187	-0.6648	0.749339	-0.65102	0.95301	-0.30979	0.252743	0.043946	1
Ppil1	0.033514	1	0.16925	1	-0.059697	1	-0.30906	0.590924	-0.094663	1
Spaca1	0.038088	1	-0.8646	0.823094	0.076187	1	-0.30788	0.919598	-0.10718	1
Gsdmc3	-0.19413	0.877495	0.079438	1	0.038524	1	-0.30637	0.687557	0.10746	1
Plac1	0.30898	1	0.42628	1	0.41493	1	-0.30543	0.590924	-0.054244	1
Prdm9	-0.0010297	1	0.028093	1	0.13135	1	-0.30162	0.552088	0.016717	1
Cklf	0.66563	1	-0.063956	1	-0.36943	1	-0.30121	1	-0.048191	1
Ndufb4c	-0.0064072	1	-0.12992	1	-0.5636	1	-0.30073	1	-0.030332	1
Ppan	-0.61776	1	-1.2309	1	-0.25597	0.939554	-0.2994	1	0.032045	0.528593
Noc2l	-0.25942	1	-0.62566	0.576046	0.1181	0.836634	-0.2991	1	-0.22351	1
Dlst	0.1388	1	0.81646	1	-0.11458	1	-0.29748	1	0.16213	1
Tmem185b	0.17326	1	0.19383	1	0.22248	1	-0.29703	0.687557	-0.17443	1
Cdc7	0.098459	0.841051	-0.48845	0.087459	-0.46072	1	-0.29578	0.590924	0.048374	1
Ube2g2	0.42694	0.505887	-0.25337	0.576046	-0.30916	1	-0.29578	1	0.10092	1
Lig4	0.4799	1	0.8664	1	1.3035	1	-0.29418	1	0.25412	1
Smg9	-0.34917	1	-0.080615	1	0.5916	1	-0.29405	0.687557	-0.19526	1
Hsp90aa1	0.10149	1	0.16261	1	0.31291	1	-0.29223	0.687557	-0.098714	1
Fbxo48	-0.18027	1	-0.14727	1	-0.51784	1	-0.29205	0.687557	0.036424	1
Vmn1r220	-0.098834	1	0.38718	1	-0.048956	1	-0.29197	1	-0.035893	1
Phf7	0.40766	1	-0.17735	1	-0.032839	1	-0.28942	1	0.13815	1
Nelfe	-0.23085	1	-0.023856	1	0.97836	1	-0.2876	1	-0.053404	1
Rbm48	0.16152	1	0.42883	0.82912	0.91949	0.836634	-0.28732	1	0.17326	1
Xrcc5	-0.1761	1	-0.23966	1	0.19294	1	-0.28514	0.962913	-0.19225	1
Fbxw28	0.002819	1	0.55166	1	0.2647	1	-0.28465	0.552088	-0.17077	1
Vmn2r50	-0.22076	1	-0.098187	1	-0.65256	1	-0.28401	1	-0.1277	1
Sys1	0.057875	1	-0.25729	1	-0.80815	0.124381	-0.28329	1	-0.14808	1
Socs1	-1.045	0.021865	-1.2285	0.505096	-1.2868	0.777478	-0.28264	1	-0.38121	1
Prpf38a	0.19485	1	0.19211	1	-0.79053	1	-0.28209	1	-0.16788	1
Tlnrd1	-0.92033	0.006807	-0.16865	0.576046	-0.54779	1	-0.28074	0.854243	-0.11422	1
Tk1	0.068259	1	-0.26545	1	-0.23089	1	-0.27998	0.687557	0.027101	1
Tgif2	0.10538	1	0.29117	1	-0.89961	1	-0.27939	0.606892	0.061623	1
Ppp3r1	-0.0021388	1	-1.0122	1	-0.15681	1	-0.27354	1	0.018927	1
Lce3e	0.27799	1	-0.10135	1	0.34468	1	-0.2727	0.453101	-0.057415	1
Slco3a1	-0.048187	1	0.84892	0.809829	0.382	0.967689	-0.26949	0.606892	-0.023759	1
Sik3	-0.36636	1	0.063938	1	-0.73607	1	-0.26869	0.278116	0.053437	1
Ddx17	-0.10066	1	-0.37118	1	0.065575	1	-0.26849	1	-0.1338	1
Sipa1	-1.3445	0.001238	-0.29467	0.576046	0.36894	1	-0.26654	1	0.085789	1
Chrng	-0.6021	0.952187	-0.41954	1	-0.56377	0.939554	-0.26582	0.687557	-0.1665	1
Gpm6b	-0.275	1	-0.099502	1	-2.0496	0.777478	-0.26442	1	0.0077428	1
Alg8	0.30361	1	1.0596	0.82912	0.46965	0.967689	-0.26426	0.962913	-0.091288	1
Setmar	-0.058269	1	0.29221	1	-0.003225	1	-0.25992	0.91705	-0.10657	1
Ppp3ca	-0.17295	1	0.32201	1	-0.35083	1	-0.25905	1	-0.010274	1
Aurka	-0.21289	1	-0.023838	1	0.76928	1	-0.25858	1	-0.023738	1
Setd5	-0.19945	1	0.34269	1	-0.11964	1	-0.25393	0.687557	-0.077527	1
Skint7	-0.0071214	1	-0.492	1	-1.7321	0.686397	-0.25385	1	-0.17141	1
Ifnk	0.87837	0.786653	1.2361	0.931895	1.2296	0.959142	-0.25365	1	-0.26139	1
Prpf39	0.17092	1	-0.064762	0.951212	0.2451	0.973418	-0.25278	0.592965	-0.19513	1
Lamtor2	0.35344	1	0.30141	1	-0.099653	1	-0.25274	1	-0.14654	1
Rbm19	0.091416	1	-0.040115	1	0.198	1	-0.25205	1	0.14897	1
Eif1a	-0.055607	1	0.3199	1	-0.29734	1	-0.25004	1	-0.0073034	1
Tap1	0.011316	1	-0.35535	0.679157	-0.65316	1	-0.24825	0.163366	-0.081859	1
Zfp316	0.298	1	0.819	0.751747	-0.29055	1	-0.24771	0.228273	-0.089426	1
Gm9564	-0.67749	0.952187	0.52817	1	-0.50187	1	-0.24638	1	0.20004	1
Il11ra1	-0.26347	1	0.4127	1	1.1654	1	-0.24501	1	0.041119	1
Map3k7	-0.15289	0.704208	-1.0158	0.100165	-0.88258	0.297958	-0.24157	1	0.074555	1
Odr4	-0.8497	0.704208	-0.52444	1	-0.10974	1	-0.24112	1	-0.13366	1
Trappc5	0.23529	1	-0.30933	0.873533	0.17924	1	-0.24047	1	-0.14928	1
Sdhaf1	0.1129	1	-0.51018	1	0.55797	1	-0.24044	1	0.0454	1
Vmn1r243	0.21867	1	-0.95072	0.576046	-1.2398	0.777478	-0.23994	1	-0.19313	1
Rbck1	-0.52532	0.704208	-0.73067	1	-0.15803	1	-0.2389	0.136964	0.0048347	1
Ptma	0.28029	1	0.2764	1	-0.52401	0.549033	-0.2382	0.687557	-0.21133	1
Impa2	0.093804	1	0.23642	1	-0.44333	1	-0.23643	0.949229	-0.11258	1
Tas2r107	-0.024882	1	0.25043	1	0.080333	1	-0.23636	0.590924	-0.069251	1
Smpx	0.019271	1	0.49112	1	0.67731	0.967689	-0.23634	1	-0.13664	1
Selenbp1	0.20689	1	-0.28065	0.576046	-1.141	0.777478	-0.23429	1	-0.12282	1
C87436	0.17177	1	0.58427	1	1.8168	0.520156	-0.23429	1	-0.074914	1
Kdsr	-0.10305	1	-0.70167	1	0.075195	1	-0.23388	0.854243	-0.49974	0.058581
Bmi1	-0.23652	0.782481	-0.22149	1	-0.95255	1	-0.23298	0.590924	-0.06429	1
Gpc3	0.15553	1	0.20193	1	-0.31618	1	-0.23296	1	-0.12888	1
1700011L22Rik	-0.093786	1	0.48739	1	1.5277	0.967689	-0.23277	1	-0.19564	1
Mup3	0.093847	1	-0.42278	1	0.18783	1	-0.23168	1	0.032407	1
Hlf	-0.14145	1	-0.19855	1	-0.32032	1	-0.2316	0.590924	-0.11795	1
Ndufb4	-0.093027	1	0.48758	0.399576	0.26222	1	-0.23154	1	0.067096	1
Josd2	0.027406	1	0.027804	1	0.50133	1	-0.22922	1	-0.018846	1
Terb2	0.15249	1	0.24454	1	0.23923	1	-0.22849	1	0.12415	1
Stt3a	0.94708	0.050855	0.98914	1	0.66082	1	-0.22822	1	-0.014918	1
Vmn1r128	0.11089	1	-0.31606	0.642934	-0.26582	1	-0.22778	0.500649	-0.041488	1
Pla2g2f	-0.35682	1	-0.29436	0.642934	-0.29457	0.95301	-0.22573	0.592965	-0.047462	1
Tial1	-0.16157	1	-0.11071	1	-0.41105	1	-0.22569	0.539752	-0.19664	0.944962
Uggt1	0.78176	0.00099	0.18233	1	0.70257	0.959142	-0.22508	1	0.010732	1
Slc35a1	-0.50212	0.704208	-1.0221	0.642934	0.019734	1	-0.22423	0.91705	0.025377	1
Rpl37	-0.30078	0.704208	-0.32673	0.576046	-1.3822	0.777478	-0.22372	1	0.2139	1
Ciao1	0.29882	1	0.20338	1	-0.43331	1	-0.22356	1	-0.06161	1
Sec63	0.15692	1	0.47513	1	-0.028207	1	-0.22312	1	-0.012161	1
Sp9	0.15804	1	-0.026272	1	0.17863	1	-0.22169	1	-0.16063	1
Tlcd3a	-0.020017	1	-0.20266	1	-0.049283	1	-0.2213	1	-0.016989	1
Sirpb1c	0.34511	0.882249	0.27858	1	0.24016	1	-0.21973	1	0.072153	1
Dcaf7	-0.30318	1	-0.06234	1	-1.0721	1	-0.21969	1	0.028363	1
Anks4b	0.027352	1	-0.61271	0.642934	0.51383	1	-0.218	1	-0.0091949	1
Slc16a14	0.36949	0.992459	0.38873	1	-0.28489	1	-0.21749	1	-0.011609	1
Sec11a	-0.12801	1	-0.13653	1	-0.55114	1	-0.21632	0.687557	-0.27455	0.541404
Rpn2	1.5575	0.00099	0.53508	1	0.49542	0.967689	-0.21621	1	0.058898	1
Tsg101	0.2659	1	1.0405	1	0.07823	1	-0.21551	1	0.25164	1
Gm39566	-0.069246	1	0.27686	1	-0.11468	1	-0.21543	0.644183	0.033476	1
Hic2	0.2631	1	0.82128	0.82912	-0.39394	1	-0.21471	0.503593	0.037054	1
Cdip1	0.072661	1	0.30276	1	0.62815	1	-0.21451	1	0.020335	1
Trpm8	0.22409	1	-0.2009	1	-0.15119	1	-0.21414	1	-0.01551	1
Suco	-0.81722	1	0.54389	1	-2.7537	0.686397	-0.21094	1	0.15515	1
Cenpv	-0.24022	1	-0.70581	1	-0.50001	1	-0.21094	1	0.39244	0.809794
Med15	-0.14793	1	-0.099444	1	-0.82206	1	-0.21046	1	-0.18816	1
Matn3	0.14743	1	-0.15569	1	0.0058256	1	-0.20909	1	0.056006	1
Rplp1	0.14569	1	0.16541	0.896272	0.15514	1	-0.20907	1	0.091178	1
hIL13RA2	-0.04349	1	-0.15805	1	-0.74912	1	-0.20872	1	-0.1594	1
Rhox2h	0.24819	1	0.050389	1	0.051111	1	-0.20743	0.97357	0.032278	1
Eif2ak4	-0.046797	1	-0.144	1	0.065373	1	-0.2073	0.91705	0.17	0.57726
Grhpr	-0.17232	1	-0.022598	1	0.24406	1	-0.20723	1	-0.020908	1
Vmn2r69	-0.25013	1	0.088749	1	-0.17324	1	-0.20663	1	-0.044268	1
Vmn2r14	-0.59937	0.759471	-0.67478	0.642934	0.0058082	1	-0.2047	1	-0.015422	1
Bcs1l	-0.22829	1	-0.74176	0.630144	0.77433	1	-0.2036	1	-0.02653	1
Arl13b	-0.15008	1	0.48497	1	0.48627	0.973418	-0.20306	1	0.073081	1
Srek1	-0.058417	1	0.079492	1	0.065153	1	-0.20297	1	-0.022363	1
Mrpl41	0.0088723	1	0.054574	1	-0.46395	1	-0.20222	1	0.0074078	1
Reln	0.128	1	0.11001	1	-0.28586	0.777478	-0.20162	1	-0.04841	1
Vopp1	0.26915	1	-0.10794	1	-0.55742	1	-0.20123	1	0.056716	1
Sult2a1	0.16258	1	0.13308	1	0.36066	1	-0.19952	0.687557	0.059569	1
Bag1	0.35313	1	0.19403	1	0.34862	1	-0.19929	1	0.081764	1
Zfp968	-0.114	1	0.061567	1	-0.52632	0.777478	-0.19792	1	0.11047	1
Cd8a	-0.0019296	1	0.35056	1	0.61944	0.967689	-0.19504	0.75306	-0.1123	1
Kif5b	0.2145	1	-0.57423	0.642934	-0.64651	1	-0.19419	1	-0.033818	1
Fitm2	-1.5763	0.001238	-2.7463	0.00165	-2.4281	0.028053	-0.19363	1	-0.18863	1
Prr23a3	0.063233	1	0.32916	1	0.46232	1	-0.19299	0.854243	0.13857	0.860569
Irf3	0.38154	1	0.67648	1	0.90476	0.967689	-0.19295	0.75306	0.10949	1
Elovl1	-0.095005	1	-0.040439	1	0.46306	0.967689	-0.19267	1	-0.13055	1
Gins3	0.40351	1	0.50613	1	-0.033432	1	-0.19204	1	0.055733	1
Snd1	0.35331	1	-0.28577	1	0.11147	1	-0.1917	0.919598	0.078161	1
Slc28a2	0.18899	1	-0.033231	0.576046	0.38543	1	-0.19108	1	0.07257	1
Bcl11a	-0.24921	1	0.53712	1	0.35614	1	-0.1907	1	-0.014883	1
Clcc1	-0.019615	1	-1.1154	1	-1.0172	1	-0.18984	1	-0.27451	0.944962
Rem2	0.1094	1	0.10014	1	0.24803	1	-0.18955	1	0.028029	1
Nos3	-0.084181	1	0.48652	1	0.62055	1	-0.18939	1	-0.090734	1
Calcr	0.30701	1	-0.30251	1	0.15125	1	-0.18878	1	-0.26318	1
Krtap1-4	0.10422	1	0.17366	1	1.0087	0.836634	-0.18691	1	0.08779	0.670966
Lce1f	0.017585	1	-0.29029	1	-0.27492	1	-0.18628	0.687557	0.023431	0.860569
Rpp38	0.12162	1	0.50846	0.751747	0.46116	0.959142	-0.18607	1	-0.11743	1
Mef2c	-0.75581	0.704208	-0.68569	1	-0.98754	0.95301	-0.18558	1	-0.19525	1
Supt3	0.27541	1	0.38768	1	-0.014715	1	-0.18531	1	0.2406	1
Edem3	0.36731	0.841051	-0.035108	1	0.93359	0.836634	-0.18392	1	0.069325	1
Mup6	0.37414	1	-0.5772	1	0.079185	1	-0.18126	1	-0.077702	1
Cd200r4	-0.1921	1	0.020901	1	0.73437	1	-0.18035	1	-0.054969	1
Ttc9c	0.026958	1	0.041853	1	0.058254	1	-0.18024	0.500649	0.014472	1
Tmem35b	-1.0007	0.704208	-0.69845	1	-0.29227	1	-0.18007	1	-0.10655	1
Galnt7	-0.15238	1	0.36745	1	0.23656	1	-0.17972	1	-0.3043	1
Unc50	0.2723	1	0.13417	1	0.27727	1	-0.17947	1	-0.13459	1
Vmn1r116	-0.27892	1	-1.569	0.749339	-0.95429	0.777478	-0.17834	1	-0.064199	1
Plcb4	-0.3228	1	-0.36737	1	-0.35024	1	-0.17793	1	0.0094079	1
Cyb561	-0.15827	1	0.38905	1	-0.060869	1	-0.17759	0.687557	0.060811	1
Saysd1	0.055869	1	0.06031	1	-0.27565	1	-0.17713	1	-0.050205	1
Spinkl	-0.31811	1	-0.10404	1	0.50841	1	-0.1729	1	0.11159	1
Sycp2l	0.14909	1	-0.54163	1	0.006833	1	-0.17216	1	-0.064217	1
Clp1	0.44795	1	-0.12995	1	0.0089285	1	-0.1709	0.651155	-0.021845	1
Pla2g4c	-0.0091613	1	0.075398	1	-0.16498	1	-0.17023	1	-0.071199	1
Pkn1	-0.53187	0.021865	-0.40807	1	-0.76374	0.939554	-0.16978	1	-0.1236	1
T	0.12799	1	-0.15833	1	0.33543	1	-0.1697	1	-0.0048639	1
Mfsd6l	0.27303	1	0.10083	1	-0.3303	1	-0.16937	1	0.1526	1
Melk	-0.017802	1	0.42459	1	0.37799	1	-0.16882	1	-0.042178	1
Gtf2h1	-0.017172	1	0.36119	0.92316	-0.42552	1	-0.16859	1	0.046976	1
Rpl3l	-0.063363	1	0.52659	1	0.27293	1	-0.16828	1	0.011575	1
Rlf	0.18511	1	-0.46687	0.576046	0.50536	1	-0.16808	1	-0.0079598	1
Ccdc162	-0.074209	1	-0.14603	1	-0.48459	1	-0.16748	1	-0.109	1
H3f3c	-0.25724	0.759471	0.35964	1	0.29892	0.967689	-0.16728	1	0.084279	1
Spr	-0.1505	0.877495	0.33908	1	-0.1779	1	-0.16458	1	0.059858	1
Dmxl1	0.03725	1	-0.34207	0.7101	0.39461	1	-0.16455	1	-0.074702	1
Gm4841	-0.1967	1	-0.060142	1	0.61796	1	-0.16405	1	-0.28929	1
Ccr10	0.29283	1	-0.66675	0.779069	-0.41264	1	-0.16156	1	-0.11032	1
Coq10a	0.082476	1	-0.14999	1	0.20313	1	-0.1615	0.91705	-0.011128	1
Dolk	-0.51539	1	0.51026	1	0.30497	1	-0.1615	1	0.40426	0.097624
Btbd35f27	-0.21831	1	0.098146	1	0.68477	1	-0.16134	1	-0.065422	1
Hprt	0.10551	1	-0.34208	1	-0.015873	0.777478	-0.16072	1	0.007301	1
Ddx42	0.78232	0.316301	-0.25016	1	0.83186	1	-0.16045	1	0.10504	1
Zfp948	0.88422	0.992459	0.92263	1	0.71765	1	-0.15853	1	0.081809	1
Klf6	0.25246	1	-0.094662	1	-0.52201	1	-0.15735	1	-0.1216	1
Kpna4	0.074746	1	0.35243	1	-0.066693	1	-0.15702	1	-0.20005	1
Pgls	0.28971	1	-0.33689	1	0.26616	1	-0.15693	1	0.084525	1
Map3k6	-0.27692	1	-0.42236	0.642934	-0.043374	1	-0.15543	1	-0.14875	1
Ppp1r1c	0.24388	1	0.82749	1	0.71787	1	-0.1553	1	-0.4514	1
Lcn15	0.16579	1	-0.18116	1	0.086376	1	-0.15485	1	0.030135	1
Ube2f	0.29582	1	0.093739	1	-0.8457	1	-0.1545	1	-0.060869	1
Capzb	-0.8782	0.007151	-0.63682	0.077833	-0.28421	0.297958	-0.15391	1	-0.073632	1
Ppp4c	0.2034	1	0.7242	0.896272	0.15387	1	-0.15243	1	0.027127	1
Ttc39d	-0.12291	1	0.022252	1	-0.30961	1	-0.15171	1	0.045867	1
Cep164	-0.10287	1	-0.0095352	1	-0.26067	1	-0.14907	1	0.07179	1
Emc3	0.14051	1	-0.14538	1	-0.010039	1	-0.14753	1	-0.10963	1
Gnpat	0.11166	1	-0.13955	1	-0.13476	1	-0.14723	1	0.076039	1
Gjc3	0.12082	1	0.32699	1	0.53809	1	-0.14407	1	-0.054802	1
Slc25a13	-0.37853	1	-0.301	1	-0.07197	1	-0.14376	1	-0.044734	1
Nudt12os	0.16038	1	-0.60456	1	-0.27183	1	-0.14367	1	0.035883	1
Erich3	0.47115	1	0.47628	1	-0.83244	1	-0.14334	1	0.18126	1
Msl3l2	0.16891	1	0.14524	1	0.57528	1	-0.14293	1	0.070512	1
Tent5c	0.16536	1	0.11129	1	0.04702	1	-0.14277	1	-0.089432	1
Psmd12	0.13236	1	-0.025097	1	-0.36613	1	-0.14274	1	-0.011185	1
Erich5	0.51796	1	0.90955	1	-0.078172	1	-0.14179	1	-0.04111	1
Hdac7	0.78473	0.237849	0.77975	1	0.28864	0.421205	-0.14119	1	-0.17387	1
Cdh19	0.34994	1	0.18831	1	-0.12787	1	-0.1405	1	0.012649	0.860569
Snx27	0.41943	0.992459	0.40205	1	0.91031	1	-0.14021	1	-0.10274	1
Lbhd2	-0.061828	1	-0.091337	1	-0.47355	1	-0.13997	0.687557	-0.037506	1
Vmn2r112	-0.0084935	1	-0.012559	1	-0.3498	1	-0.13923	1	0.082877	1
Apc	-0.14167	1	0.035602	1	0.18325	0.973418	-0.13822	1	0.0038393	1
Cfl2	-0.14436	1	-0.24038	0.873533	-0.30962	1	-0.13697	1	-0.0069534	1
Azin1	-0.46926	1	-0.32022	1	0.40606	0.967689	-0.1364	1	-0.27643	1
Syngr1	0.38366	1	-0.046029	1	0.16402	1	-0.13571	1	-0.072324	1
Mon1b	-0.0011578	1	-0.26345	0.642934	-0.28902	1	-0.13547	0.670072	0.079734	1
Uggt2	0.2868	1	-0.028933	1	0.18088	1	-0.13488	1	0.062887	1
Prpf4	0.20631	0.841051	-0.73052	0.576046	-0.31993	1	-0.13448	1	0.21299	1
Elk3	0.24642	1	-0.16801	1	-0.264	1	-0.13431	1	-0.11356	1
Tnfrsf11a	-0.04131	1	0.20455	1	-0.20849	1	-0.13333	0.687557	0.0032177	1
Gatd1	-0.072565	1	0.19357	1	0.23342	1	-0.13259	0.687557	0.13424	1
Phax	-0.31674	1	-0.61397	1	-0.35497	1	-0.13223	1	-0.12725	1
Atic	-0.22858	1	0.017737	1	0.14293	1	-0.13116	0.590924	0.021408	1
Lsm4	0.3819	1	0.60924	1	0.50912	1	-0.12899	1	-0.05066	1
Kirrel3	0.22902	1	0.24854	1	-0.13249	1	-0.12867	1	-0.0042502	1
Map2k1	-0.27634	1	-0.31059	1	-0.40495	1	-0.12847	1	0.18464	1
Prr15l	-0.0043636	1	-0.34856	0.779069	-0.6325	1	-0.12815	1	0.118	1
Padi6	2.3654	0.131188	1.5366	1	1.3161	1	-0.12797	1	-0.19329	1
Defa21	0.39837	1	0.054734	1	0.037182	1	-0.12791	0.687557	0.054155	1
Rd3l	0.075759	1	-0.78884	1	0.21836	1	-0.12776	0.590924	0.014848	1
Cyb5r1	-0.074914	1	0.74326	0.896272	0.24629	1	-0.12638	1	-0.03907	1
Ndufaf8	0.16117	1	0.054334	1	-0.19481	1	-0.12628	1	-0.062638	1
Plpp7	0.25101	1	0.13736	1	-0.14986	1	-0.12617	1	-0.078294	1
Rp1	0.15407	1	0.69871	1	0.27375	1	-0.12612	1	-0.17852	1
Plg	0.056165	1	0.11088	1	-0.189	1	-0.12569	1	-0.092061	1
Rpl10	-0.55865	0.952187	-0.71616	1	-0.33081	1	-0.12526	1	0.13736	1
Asb9	-0.15742	1	0.20826	1	0.48475	1	-0.12452	1	-0.0064606	1
Cul4b	0.25038	1	-0.03447	1	0.26236	1	-0.12365	1	-0.25964	1
Csl	0.054012	1	0.097555	1	0.55413	1	-0.12323	1	0.085787	1
Pcdha4	-0.132	1	0.09724	1	0.21323	1	-0.12291	1	-0.14261	1
Stk17b	-0.076908	1	1.2833	0.639439	1.3308	0.973418	-0.12264	1	-0.079504	1
Pcgf1	0.26424	1	0.17456	1	-0.090196	1	-0.12247	1	-0.22054	1
1700013G24Rik	-0.4493	1	-0.26295	1	0.13246	1	-0.12196	1	0.028619	1
Tbc1d8	0.03598	1	-0.05927	1	-0.078954	1	-0.12096	1	-0.019484	1
Grpr	0.16821	1	-0.01617	1	0.051582	1	-0.12021	1	0.14832	1
Cx3cr1	0.2433	1	-0.29041	0.100165	-0.21115	1	-0.11931	1	0.18286	0.670966
Camk2n1	0.39727	1	0.52236	1	-0.39844	1	-0.11812	1	-0.06705	1
Mcm2	-0.4604	1	-0.6181	1	-0.26039	0.777478	-0.1179	1	-0.080726	1
Sowahb	0.13863	1	0.0091743	1	-0.74469	1	-0.11752	1	-0.062466	1
Prkch	-0.13338	1	-0.35532	0.090495	-0.92859	0.297958	-0.11631	1	0.024242	1
Nlrp3	0.054744	1	-0.36637	1	-0.34225	1	-0.11577	1	0.2371	0.528593
Osm	0.69857	1	0.65162	1	-0.459	1	-0.11519	1	-0.047453	1
Rtp1	0.035845	1	-0.1752	1	0.51963	1	-0.11464	1	0.027003	1
Grm3	0.1153	1	0.5297	1	0.51128	1	-0.11452	1	-0.12498	1
Ikbkg	-0.62173	0.877495	0.2092	1	-0.096436	1	-0.11389	1	0.16399	1
Shc4	0.55375	0.522017	-0.1958	0.779069	-0.022693	1	-0.11314	1	-0.043959	1
Mid1ip1	-0.4001	1	0.40157	1	-0.0078325	1	-0.11263	1	-0.02189	1
Prr23a2	0.16676	1	0.25646	1	0.84488	0.836634	-0.1126	1	0.01257	1
Dok4	0.29887	1	0.55006	1	0.24756	1	-0.11236	1	0.05582	1
Psmc4	-1.053	0.877495	-0.01355	0.951212	-0.82892	0.86753	-0.11207	1	-0.051808	1
Fam241b	0.369	1	-0.17657	1	0.080202	1	-0.11178	1	-0.11538	1
Mup4	0.076477	1	-0.16636	1	0.056539	1	-0.1106	1	0.24689	0.470718
Dlx5	0.237	1	0.16198	1	-0.21885	1	-0.10987	1	0.040814	1
Ap1ar	-0.20023	1	-0.3729	1	0.25273	1	-0.10986	1	0.09312	1
Chml	0.016913	1	0.047158	1	0.50892	0.959142	-0.1098	1	0.066208	1
Ndufa7	-0.18709	1	0.028234	1	-0.30245	1	-0.10958	1	-0.079586	1
Rerg	-0.3311	1	-0.17398	1	-0.14859	1	-0.10909	0.371584	-0.039083	1
Smc4	0.18851	1	0.28965	1	-0.18475	1	-0.1089	1	0.063191	1
Armcx2	0.15825	1	0.69584	1	1.5745	0.836634	-0.10881	1	0.11873	1
Degs2	0.0059153	1	-0.012935	1	0.19952	1	-0.10645	0.590924	0.048119	1
Trmt5	0.13778	1	0.56458	1	0.25948	1	-0.10639	1	-0.10363	1
Svs2	0.36563	0.834329	0.53073	1	0.85916	0.836634	-0.10512	1	0.085752	1
Zfp936	0.029828	1	0.3377	1	0.12179	1	-0.10474	1	0.055812	1
Alg10b	0.041911	1	0.15259	1	0.13973	1	-0.10473	1	-0.051256	1
Kdm6a	0.35347	1	0.48077	1	0.53573	1	-0.10399	1	0.080136	1
Psme3	-0.10666	1	-0.33307	1	0.24316	1	-0.10339	1	0.14117	1
Tpcn2	-0.10156	1	-0.11552	1	0.21067	1	-0.10298	1	0.089036	1
Ccdc90b	0.23488	1	0.38676	1	0.69952	1	-0.10298	1	0.20215	0.528593
Trim5	0.15797	1	0.55781	1	1.1849	0.836634	-0.10263	1	0.073346	1
Slc43a3	0.26038	1	0.13199	1	-0.1362	1	-0.10194	1	-0.014977	1
Ccdc134	0.63901	0.04604	1.0905	0.415626	0.60057	1	-0.10178	1	-0.10067	1
Cox4i2	0.048882	1	-0.42057	1	-0.4929	1	-0.10113	1	-0.061196	1
Speg	-0.089901	1	-0.6978	1	0.23056	1	-0.10066	1	0.12238	1
Riok2	0.026787	1	0.27025	1	0.18589	1	-0.098408	1	0.0057607	1
Timm10	0.84922	0.318709	-1.1668	1	0.92133	1	-0.097354	1	0.032385	1
1700019N19Rik	0.32766	1	0.20654	1	-0.66116	1	-0.096746	1	0.034354	1
Ube2d3	-0.28095	0.952187	-0.078007	1	-0.60422	1	-0.096525	1	0.066958	1
Vmn1r253	-0.53648	0.704208	-0.49668	0.077833	-0.36112	1	-0.096156	1	0.42453	0.423639
B3gnt2	0.89345	0.007426	0.23831	1	0.48174	0.973418	-0.096149	1	0.043873	1
Kcns3	0.25362	1	-0.16864	1	0.37329	1	-0.09576	1	0.12035	1
Slc26a1	0.17111	1	0.29173	1	0.35123	1	-0.094439	0.234264	-0.13845	1
Nhsl2	-0.25331	1	-0.10752	1	-0.32401	1	-0.093248	1	-0.10723	1
Slc22a20	0.18287	1	-0.21072	1	-0.2281	1	-0.091714	1	-0.01023	1
Usp53	-0.051142	1	-0.38604	1	0.36448	1	-0.09119	1	0.035017	1
Ido2	0.39414	1	0.10018	1	0.5931	1	-0.091072	1	-0.16477	1
Trmt112	-0.43507	1	-0.84383	0.679157	0.11117	1	-0.091003	1	0.14373	1
Rhof	-0.026631	1	-0.059483	1	1.1365	1	-0.090848	1	0.034688	1
Gpr31a	0.054951	1	-0.58254	1	-0.085729	1	-0.090724	1	0.093609	1
Srp9	-0.42651	1	-0.36027	1	-0.29667	0.95301	-0.090502	1	-0.20504	1
Dnlz	0.145	0.992459	0.34321	1	0.85008	1	-0.088249	1	-0.14623	1
Glrx5	0.23278	1	0.64149	1	-0.52977	1	-0.086785	1	-0.22364	1
Eef1akmt4	0.15414	1	0.20801	0.235374	-0.11405	1	-0.08672	1	-0.0056616	1
Dhrs7c	-0.11692	1	0.33976	1	0.26382	1	-0.086166	1	-0.043676	1
Pole	0.016134	1	0.05163	1	0.44201	1	-0.085911	1	-0.01185	1
Pcdhb15	-0.28379	1	0.27746	1	-0.4888	1	-0.085398	1	-0.01523	1
Cnpy1	-0.14518	1	-0.58645	1	-0.09665	1	-0.085375	1	-0.012185	1
Duxbl2	-0.082271	1	-0.05291	1	0.24217	1	-0.084768	1	-0.14908	1
Vmn1r19	0.31886	1	-0.59555	0.630144	0.20004	1	-0.084517	1	-0.0020316	1
Vmn2r84	-0.34097	1	0.19006	1	-0.030431	1	-0.084466	1	0.047871	1
Gstm1	0.29288	1	-0.0057842	1	-0.19206	0.95301	-0.083926	1	-0.065335	1
Fbxo4	0.43544	0.992459	0.28891	1	0.87457	1	-0.083745	1	-0.020532	1
Cxcl16	0.65591	1	-0.0071278	1	0.63989	1	-0.0837	1	0.057764	1
Ecsit	0.12052	1	0.021672	1	0.023674	0.959142	-0.083353	1	0.14062	1
Mst1	0.37215	1	0.44348	1	0.5086	0.967689	-0.083064	1	0.043698	1
Sgcb	0.052458	1	0.46168	1	-0.35897	1	-0.082599	1	0.016105	1
Tecr	-0.46517	1	-1.4337	0.077833	-1.7053	0.102546	-0.082581	1	-0.17333	1
Rhox9	0.39711	1	-0.10921	1	-0.48445	1	-0.082173	1	0.046899	1
Gramd1c	0.071804	1	0.92654	1	0.007295	1	-0.080809	1	0.065783	1
Skor1	0.042914	1	0.29388	1	0.24147	1	-0.080497	1	-0.14776	1
Marchf9	0.17954	1	-0.10454	1	-0.079331	1	-0.07905	1	-0.054386	1
Abl1	0.055406	1	-0.38849	1	0.44369	1	-0.078572	1	0.13883	0.799759
Sarnp	-0.59383	1	-1.0003	1	-0.86581	1	-0.07835	1	-0.17139	1
Tinagl1	-0.048046	1	-0.20781	1	-0.41833	1	-0.077938	1	0.022853	1
Cort	-0.10737	0.952187	0.21745	1	-0.23247	1	-0.077364	1	-0.055147	1
Thap11	0.37459	1	0.18441	1	-0.43695	1	-0.076769	1	-0.028522	1
Zpld2	0.15037	1	0.53319	1	0.31637	0.973418	-0.075397	1	-0.18154	1
Vmn1r181	0.17525	1	0.55643	1	0.072766	1	-0.075385	1	-0.018734	1
Runx3	-0.16507	1	-0.34395	1	0.43895	1	-0.07414	1	0.072484	1
Paf1	-0.18602	1	-0.035968	1	-0.44247	1	-0.073948	1	0.21562	1
Abcg3	0.41256	1	-0.19347	1	0.73865	0.973418	-0.072572	1	0.13419	0.820614
Sbf1	-0.11017	1	0.52907	1	0.37254	1	-0.072401	1	0.17952	0.670966
Ccnh	0.051281	1	0.30914	1	-0.53917	0.95301	-0.072337	1	0.23249	1
Clec7a	0.17054	1	0.31167	1	-0.32062	1	-0.072066	1	-0.08334	1
Prdm10	0.11693	1	-0.055133	1	0.78317	0.973418	-0.071882	1	-0.10166	1
Zfp60	0.46351	0.992459	0.30476	1	0.063243	1	-0.071387	1	0.088188	1
Syngr2	-0.066527	1	0.29434	1	0.42439	1	-0.069948	1	0.073454	1
Selenom	0.075235	1	0.22922	1	0.49153	1	-0.069925	1	-0.01715	1
Ankrd34b	-0.26691	1	-0.060106	1	-0.65996	1	-0.069651	1	-0.06654	1
Degs1	-0.14467	1	0.28598	1	0.30297	1	-0.067324	1	0.1541	1
Zfp966	0.38917	1	0.039588	1	-0.41617	1	-0.066796	1	0.15355	1
Hgf	0.31563	1	0.46719	1	0.067389	1	-0.065923	0.590924	-0.073089	1
Cox7c	-0.14168	1	-0.3165	1	-0.17506	1	-0.065813	1	-0.11071	1
Defa22	0.15788	1	0.37475	1	-0.29896	1	-0.065742	1	0.14728	1
Brd4	-0.24425	1	-0.95171	0.576046	-0.39962	1	-0.065546	0.298639	0.10903	1
Zfp984	-0.11607	1	-0.15387	1	0.33058	1	-0.065505	0.443436	0.13188	1
Gpr20	0.082665	1	0.16689	1	0.10553	1	-0.065201	1	0.15363	1
Slc39a6	-0.03451	1	0.38967	1	0.095216	1	-0.064393	1	0.060598	1
Rab5c	-0.013681	0.877495	-0.35059	0.642934	-0.4809	1	-0.063779	1	0.27307	0.023377
Pdss1	-0.42758	1	-0.26597	1	-0.58232	1	-0.062541	1	0.032831	1
Zscan4c	0.019515	1	-0.97899	1	-0.12176	1	-0.062187	1	-0.022663	1
hMS4A1	0.23887	1	0.23042	1	0.46795	1	-0.062149	1	-0.072127	1
Nsmce2	0.048073	1	0.59244	1	0.8906	0.836634	-0.061935	1	0.13109	1
Vmn2r114	0.16497	1	0.30386	1	0.27074	1	-0.061933	1	0.086886	1
Ftdc2	-0.2613	1	-0.078525	1	0.16888	1	-0.061668	1	0.041521	1
Impdh2	-0.19447	1	0.054326	1	-1.1346	0.95301	-0.061104	1	0.06339	1
Spsb1	0.085072	1	0.37728	1	0.05051	1	-0.061012	1	0.013366	1
Uba3	-0.081537	1	-0.72302	0.576046	-1.1076	1	-0.060884	0.949229	-0.093255	1
Cmas	0.18507	1	0.16463	1	-0.28176	1	-0.06088	1	0.02119	1
Slirp	0.1051	1	-0.48786	1	0.28334	1	-0.060464	1	0.15482	1
Kcne1	0.10616	1	0.10448	1	0.19953	1	-0.060103	0.687557	-0.09776	1
hCD19	0.089431	1	0.51876	1	0.51825	0.836634	-0.059534	1	-0.040467	1
Zdhhc8	-0.26629	1	0.57192	1	-0.0056028	1	-0.059052	1	-0.068253	1
Adrb1	0.33605	1	0.49742	1	0.65689	1	-0.058621	1	0.023156	1
Zbtb34	0.2512	1	0.31122	1	0.17581	1	-0.058316	1	-0.0094728	1
Cypt4	0.23669	1	-0.031727	1	-1.0656	1	-0.057579	1	-0.052619	1
Gfpt1	0.13126	1	0.29952	1	-0.69702	0.95301	-0.057494	1	0.20905	1
Hook3	0.40976	1	0.077752	1	0.94738	0.836634	-0.057355	1	0.094101	1
Esco2	-0.072038	1	-0.68923	1	0.69335	0.836634	-0.057039	1	-0.22802	1
Scyl3	-0.094947	1	0.030145	1	-0.12212	1	-0.056837	1	-0.12764	1
Ccno	-0.33729	1	0.51411	1	-0.15183	1	-0.055996	1	0.067784	1
Vmn1r249	-0.10086	1	-0.43436	1	0.33741	1	-0.055959	1	-0.14617	1
Lmnb1	-0.091203	1	0.29114	1	0.095417	1	-0.055402	1	0.024913	1
Pramel19	0.13861	1	0.66759	1	0.56214	1	-0.054789	1	-0.057231	1
Slc7a2	0.15525	1	0.21673	1	0.064931	1	-0.053052	0.91705	-0.064455	1
Samhd1	-0.045788	1	-0.32343	1	-0.34134	1	-0.052602	1	-0.18188	1
Mrpl33	-0.79414	0.704208	-1.016	0.077833	-0.68618	0.538041	-0.052253	1	-0.26146	1
Zc3hc1	-0.080162	1	-0.21104	1	-0.025197	1	-0.052239	1	0.19706	0.459705
BC080696	-0.063205	1	-0.48696	0.576046	-1.472	1	-0.051123	0.590924	-0.17475	1
Gpi1	-0.19114	1	-0.0056655	1	0.55807	1	-0.050977	1	-0.12416	1
Ido1	0.089291	1	-0.39697	1	0.52564	1	-0.050975	1	-0.020939	1
H2al1n	0.34512	1	1.1914	0.192574	0.15528	1	-0.04917	1	0.082025	1
Zfp780b	0.35094	1	0.28528	1	0.23958	1	-0.049167	1	0.13377	1
Sparc	-0.21082	1	-0.1608	0.576046	-0.23025	1	-0.048665	1	-0.013621	1
Cela3a	-0.20688	1	-0.42316	1	-0.39535	1	-0.047415	1	-0.15793	1
Psph	-0.04307	1	0.14093	1	0.18357	1	-0.047057	1	0.090967	1
Nudt9	-0.063818	1	0.14269	1	0.060221	1	-0.046349	0.91705	-0.14679	1
Etfb	-0.21051	1	0.53341	1	0.71046	1	-0.045972	1	0.079404	1
Nlrp6	-0.0068014	1	0.17608	1	0.2351	1	-0.045801	1	0.15043	0.629564
H2al1b	0.27808	1	-0.41822	1	0.69796	1	-0.045113	1	-0.011638	1
Plxna3	0.20172	1	0.36249	1	0.14122	1	-0.044386	1	0.078168	1
Dennd2d	-0.059381	1	0.11802	1	0.10649	1	-0.043705	0.687557	-0.052485	1
Nsmce4a	0.35671	0.992459	-0.15034	1	0.015965	1	-0.043484	1	-0.3404	1
Csrp3	-0.032971	1	-0.037753	1	0.4496	1	-0.043025	1	0.10986	1
Plekho2	-0.27372	1	0.20309	1	0.17836	1	-0.042716	1	0.039988	1
Golga1	0.086777	1	-0.08149	1	0.24041	1	-0.041881	1	0.047195	1
Rdh16f2	0.11693	1	0.69896	1	0.9111	1	-0.041614	1	-0.015118	1
Tmem121b	0.35134	1	0.74536	1	-0.51945	1	-0.040333	1	-0.019894	1
Hsd3b3	0.49039	1	0.191	1	-0.6586	0.777478	-0.039693	1	0.11109	1
Lrp2	-0.35984	1	0.11978	1	-0.080638	1	-0.038389	1	-0.068146	1
Egr4	-0.20766	1	-0.26901	1	0.38635	1	-0.038236	1	-0.0058121	1
Gpr89	-0.2688	1	-0.41406	1	-0.12166	1	-0.037961	1	-0.015125	1
Dennd6a	-0.050152	1	-0.082218	1	0.025154	1	-0.037881	1	0.013401	1
Samt1b	0.28733	1	-0.47042	1	-0.48973	1	-0.036113	1	-0.14933	1
Kmt2d	0.49152	1	1.0097	1	1.5602	0.421205	-0.035988	1	-0.051988	1
Car11	0.33321	1	0.77061	1	0.79637	0.973418	-0.035848	1	0.033202	1
Prdm14	-0.3956	1	-0.11373	1	-0.29328	0.939554	-0.03572	1	0.10572	1
Adcy2	0.015301	1	-0.0021992	1	-0.64692	1	-0.034882	1	-0.074064	1
Lrp6	0.22532	1	0.010487	1	-0.25253	1	-0.03391	1	0.10752	1
Hip1	-0.10905	1	0.1733	1	0.17987	1	-0.033606	1	0.025434	1
Pomk	-0.20733	1	0.07281	1	0.034675	1	-0.032893	1	-0.14627	1
Adk	0.23526	1	0.31478	1	0.10457	1	-0.031569	1	0.18476	0.860569
Rad50	0.28043	1	-0.077532	1	-0.54511	1	-0.031367	1	-0.054665	1
Actr8	0.79395	0.237376	0.77774	1	0.7867	1	-0.031028	1	0.11927	1
Cd274	0.2277	1	0.15388	1	0.4262	1	-0.030492	0.687557	-0.0099858	1
Btbd35f4	-0.32188	1	-1.0723	0.576046	-1.7697	0.549033	-0.030162	1	0.22437	1
Sephs1	1.7798	0.00099	0.60312	1	0.22715	1	-0.029832	1	-0.018668	1
Smarcal1	0.17574	1	0.4106	1	-0.40891	1	-0.029785	1	0.085126	1
Spin2d	0.18914	1	0.2006	1	-0.2969	1	-0.0297	1	-0.10679	1
Nlrc3	0.20684	1	0.088023	1	0.79412	1	-0.028956	1	0.16109	1
Pnpla2	-0.13011	1	0.53292	1	-0.031382	1	-0.027535	1	-0.057916	1
Lrrd1	0.31147	1	0.55431	0.82912	0.46913	1	-0.027325	1	0.22257	0.528593
Ipw	0.17705	1	-0.067588	0.7101	-0.23399	1	-0.027023	1	-0.011327	1
Fgfbp1	-0.11795	0.704208	-0.10569	1	1.0037	0.836634	-0.026797	1	0.092096	1
Pdlim4	-0.12338	1	-0.30491	1	0.4376	1	-0.02655	1	-0.055006	1
Vmn1r256	0.39184	1	0.19197	1	0.0050738	1	-0.026386	1	0.060102	1
Hacd3	0.082904	1	-2.2907	0.00165	-1.6266	0.297958	-0.026271	1	0.082141	1
Rfk	-0.29294	1	-0.57965	1	-1.1702	0.777478	-0.025265	1	-0.096948	1
Zfp973	0.30626	1	0.17279	1	0.21981	1	-0.025123	1	-0.14227	1
Garem1	0.1279	1	-0.053584	1	0.35243	1	-0.025052	1	-0.097727	1
Vmn1r204	-0.81494	1	-0.071118	1	1.4755	0.959142	-0.024601	1	-0.264	1
Sprtn	-0.16523	1	-0.18331	1	-1.1342	0.777478	-0.02445	1	0.050231	1
Hoxa11os	-0.11266	1	0.54437	1	-0.061001	1	-0.023898	1	-0.12254	1
Tmem267	-0.098246	1	0.12649	1	0.46172	1	-0.022605	1	-0.15753	1
Alas1	0.4769	0.841051	-0.0030829	0.779069	0.89348	0.836634	-0.021781	1	-0.040788	1
Hephl1	0.075469	1	0.20508	1	-0.085467	1	-0.021172	1	-0.015672	1
Snx25	0.090759	1	-0.42518	1	0.25258	1	-0.020089	1	-0.13297	1
Dnajc25	-0.074221	1	-0.10964	1	0.28312	1	-0.017345	1	-0.066174	1
Slc22a27	0.44995	1	0.48533	1	-0.072647	1	-0.016673	1	-0.061769	1
Gm7207	0.14753	1	0.71993	1	0.78699	1	-0.016161	1	0.059207	1
Ubl4a	0.33255	1	0.51328	1	0.63972	1	-0.015885	1	0.13601	1
Zfp965	-0.014063	1	0.2987	1	0.58061	1	-0.015694	1	0.17249	1
Gm7735	0.12105	1	-0.14194	1	0.60005	1	-0.015234	1	-0.38587	1
Lysmd3	0.55894	0.366816	0.33061	1	-0.13331	1	-0.014886	1	0.11572	1
Prkab1	0.16269	1	-0.43949	1	0.56026	1	-0.014883	1	0.077302	1
Tdo2	-0.22123	1	0.02261	1	-0.23319	1	-0.014594	1	0.033626	1
Mef2d	-0.62514	1	-0.31658	1	-1.0663	1	-0.014184	1	-0.10144	1
Safb2	-0.12014	1	0.33404	1	-0.61958	1	-0.014168	1	0.008554	1
Crygf	-0.097561	0.877495	-0.28005	0.642934	0.24377	1	-0.012549	1	0.0034082	1
Gpatch11	-0.046505	1	-0.0020615	1	0.3409	1	-0.011944	1	-0.042124	1
Cenpt	0.23304	1	0.22099	1	-0.40986	1	-0.010852	1	0.15488	0.894096
Iqch	0.43461	1	-1.1062	0.725154	0.41618	1	-0.010778	1	0.16997	1
Bmp1	0.072189	1	0.24497	1	0.34094	1	-0.0099705	1	-0.0086387	1
Senp2	0.075828	1	0.0044155	1	-0.42413	0.777478	-0.0098481	1	0.022502	1
Rnf220	-0.42279	1	-0.5158	1	-0.53993	1	-0.0097019	1	-0.11272	1
Skil	-0.19747	1	0.37257	1	-0.80631	1	-0.008553	0.654252	0.046985	1
Mapk10	-0.11267	1	-0.6234	1	-0.18633	1	-0.0082682	1	-0.035378	1
Usp9x	-0.08985	1	0.29724	1	0.070467	1	-0.0082217	1	0.053763	1
Bid	0.31112	1	0.33129	1	0.21714	1	-0.0080126	1	0.069759	1
Rap2b	0.27144	1	-0.035245	1	-0.29598	1	-0.0076791	1	-0.058176	1
Krt10	0.090494	1	-0.72051	1	0.32355	1	-0.0063679	1	0.067815	1
Phf23	0.3478	1	-0.13475	1	0.083782	1	-0.0052109	1	-0.1353	1
Slc38a7	0.13689	1	-0.6418	0.630144	-0.69764	1	-0.0045346	1	0.11361	1
Hpdl	0.14652	1	-0.43017	1	-0.040455	1	-0.0043826	1	-0.01938	1
Ndufb5	0.49027	0.992459	0.057188	1	0.29021	1	-0.0033232	1	-0.15206	1
C2	0.18949	1	0.45692	1	0.23604	1	-0.0030275	1	0.011334	1
Prl3d3	-0.19702	1	-0.56314	0.951212	-0.27388	0.86753	-0.0023986	1	-0.084612	1
Magel2	-0.6398	1	-0.7402	1	-0.44728	1	-0.0023361	1	-0.021568	1
Cabp4	-0.71601	1	-0.050372	1	-1.1604	0.959485	-0.0015143	1	-0.13853	1
Ccdc88c	0.2412	1	0.36047	1	-0.071991	1	-0.0014651	1	0.071575	1
Cnksr1	0.24998	1	0.70333	0.809829	-0.7401	1	-0.00087091	1	0.10085	1
Gemin6	0.0971	1	0.061046	1	0.13368	0.967689	0.00033778	1	0.18232	1
Mdfic	0.05997	1	-0.20882	1	0.51566	1	0.00040508	1	0.073213	1
Uqcr10	-0.029895	1	-0.78781	1	-0.38453	1	0.0012232	1	-0.2274	1
Nr1h5	0.12201	1	0.19556	1	0.24753	1	0.002581	1	0.13291	1
Ube2m	-0.45085	0.952187	-0.42324	0.576046	-0.77508	1	0.0028774	1	0.05897	1
Slfn14	-0.51761	1	0.083139	1	-0.98277	1	0.0033454	1	0.18908	1
Tns3	-0.030565	1	0.35241	1	0.52622	1	0.0034617	1	-0.11655	1
Wdr26	0.16059	1	0.55427	1	-0.083349	1	0.0037542	1	0.068619	1
Ess2	0.012359	1	0.13796	1	-0.11755	1	0.0040121	1	0.18981	1
Lpar6	-0.0053846	1	0.17076	1	0.72418	0.959142	0.0045314	1	-0.058278	1
Krt23	0.26403	1	0.30905	1	0.25795	1	0.0047578	1	0.048304	1
Mars1	-0.16503	1	0.4322	1	-0.10199	0.95301	0.0052348	1	-0.11723	1
Mrps30	-0.055867	1	0.30131	1	0.41725	1	0.0053312	1	-0.023417	1
Etnk1	0.35873	1	0.87202	0.245215	0.54218	1	0.0053854	1	-0.063798	1
Ctxn1	0.11631	1	-0.24445	1	0.34587	1	0.0054609	1	-0.035097	1
Rgcc	0.18704	1	0.34045	1	0.55099	1	0.005936	1	0.13699	1
Rmi2	0.23721	1	0.4174	1	0.71182	0.836634	0.0060388	1	0.18165	0.860569
Cpt2	-0.018345	1	-0.38609	0.576046	0.092439	1	0.0060426	1	-0.0056879	1
Myo1g	0.43889	1	0.20516	1	-0.43061	1	0.0064305	1	-0.18113	1
Unk	0.41329	0.841051	0.1523	1	-0.42651	1	0.0068313	1	-0.18442	1
Ndufs2	-0.48388	1	0.020396	1	-0.36067	0.95301	0.006962	1	0.17654	1
Xkrx	-0.022441	1	0.4851	1	0.63115	0.967689	0.0072358	1	0.068368	1
Zfp967	-0.64245	1	-0.12424	1	-0.37571	1	0.0085183	1	0.0017558	1
Pinx1	-0.14731	1	-0.92035	1	0.53432	1	0.0086272	1	0.061225	1
Duxbl3	0.056795	1	-0.15927	1	-0.12429	1	0.0086443	1	0.21731	0.528593
Fbxw14	-0.0022806	1	0.26579	1	0.22803	1	0.0091019	1	-0.12983	1
Mbtd1	-0.24622	0.877495	-0.90067	0.077833	-0.95404	1	0.0094647	1	0.0013335	1
Sly	-0.3655	1	-0.58404	1	0.42709	1	0.011204	1	0.13133	1
Slc25a53	0.045603	1	0.62488	1	0.3946	1	0.01149	1	0.048063	1
Duxbl1	0.14463	1	-0.082186	0.576046	0.35845	1	0.011569	1	0.056999	1
Strada	-0.13903	1	-0.39549	1	-0.94893	0.939554	0.012655	1	0.13494	1
Pak2	-2.0132	0.001238	-2.1447	0.00165	-1.8289	0.00495	0.013719	1	0.076323	1
Obox6	-0.074973	1	-0.68917	1	0.085072	1	0.014488	1	-0.05526	1
Ctbs	-0.19286	1	-0.36651	0.7101	0.12775	1	0.015135	1	0.043309	1
Fam160b1	0.19331	1	0.018214	1	1.2891	1	0.015538	1	-0.5866	1
Ruvbl1	0.53043	0.548185	0.23088	1	0.83328	0.973418	0.016718	1	0.10465	1
Slc43a2	-0.23628	1	0.5026	1	-0.095349	1	0.018488	1	-0.014057	1
Ppm1l	-0.21988	1	-0.40379	1	0.17388	1	0.018526	1	0.00087362	1
Psma7	0.16421	1	0.32075	1	1.7816	0.286634	0.018546	1	0.032569	1
Primpol	0.14458	1	0.15303	1	0.25112	1	0.019595	1	-0.0064555	1
Crot	0.30593	1	0.16296	1	0.43402	1	0.020135	1	0.11084	1
Taar8b	-0.18156	1	0.77079	0.809829	-0.07618	1	0.020157	1	-0.087984	1
Slc39a9	0.46332	1	0.054282	1	1.0298	0.836634	0.02044	1	-0.11305	1
Dipk2b	-0.033594	1	0.35718	1	0.3622	1	0.020665	1	-0.070845	1
Tcf15	-0.20107	1	0.10559	1	-0.044486	1	0.021561	1	-0.066495	1
C2cd5	0.28474	1	1.1699	0.150371	0.34021	0.836634	0.023976	1	-0.058975	1
Ash2l	0.18495	1	-0.46579	0.576046	-0.0069027	1	0.023977	1	0.23095	1
Hmgb3	-0.38268	1	-0.21263	0.679157	-0.45742	1	0.024424	1	0.11545	1
St8sia4	0.23278	1	-0.086417	0.642934	-0.71494	0.777478	0.024942	1	-0.14428	1
Dmpk	0.18721	1	0.25846	1	0.15534	1	0.024986	1	-0.03005	1
Mrpl35	0.11206	1	0.44347	1	0.1941	1	0.025443	1	-0.09582	1
Add3	-0.29549	0.958746	0.28216	1	0.9209	0.959142	0.027061	1	0.035054	1
Tacc2	0.082943	1	0.24284	1	0.099738	1	0.027093	1	0.16075	0.018928
Sec14l1	-0.26352	1	0.23789	1	0.71024	0.973418	0.027891	1	0.17038	0.528593
Birc6	-0.40924	1	0.10169	1	-0.41318	1	0.027995	1	0.3095	0.097624
Atxn2l	0.5875	0.786653	0.28834	1	1.1579	0.836634	0.028048	1	-0.016817	1
Fbln2	0.1542	1	0.76021	1	0.83515	1	0.028522	1	0.12463	1
Echs1	-0.33825	1	0.019398	1	0.054569	1	0.028621	1	0.15367	1
Myo1b	-0.26107	1	0.65504	1	-0.045101	1	0.029286	1	0.082305	1
Mc4r	-0.58474	1	-0.66141	1	0.57115	1	0.030721	1	-0.062756	1
Ndufs7	0.23254	1	0.60344	1	-0.02502	1	0.030744	1	-0.1347	1
Nipsnap3a	0.084211	1	-0.24916	1	1.2519	0.959142	0.031176	1	-0.020404	1
Atp6v0b	0.11168	1	-0.18557	1	-0.68291	1	0.032067	1	0.0060569	1
Pcbd1	-0.21338	1	-0.31647	1	0.13014	1	0.03207	1	0.058051	1
Spock2	0.15618	1	-0.42845	1	0.26574	1	0.032081	1	0.1327	1
Sh2d5	-0.1639	1	0.029781	1	-0.016376	1	0.032575	1	0.0056993	1
Tulp4	-0.11713	1	0.2308	1	0.075118	1	0.033277	1	-0.020005	1
Med14	0.19685	1	0.32247	1	0.54169	1	0.033607	1	0.10913	0.432697
Cxcr4	0.020009	1	1.1449	0.001238	0.12806	1	0.033786	1	0.12967	1
Czib	-0.68745	0.987141	0.039092	1	0.32294	1	0.033832	1	-0.44238	1
Vmn1r246	0.11734	1	-0.24948	1	0.22173	1	0.035744	1	-0.014937	1
Crebrf	-0.094485	1	0.23829	1	0.31585	1	0.036115	1	-0.014134	1
Snu13	-0.20313	1	-0.84289	0.630144	-0.066533	1	0.036289	1	0.02489	1
Rhox3g	0.094289	1	0.54212	1	-0.066799	1	0.036369	1	-0.041609	1
Aldoa	-0.11321	1	-0.077074	1	-0.66808	1	0.036537	1	0.17541	1
Pola1	-0.007086	1	-0.70698	1	-0.53126	1	0.036794	1	0.038367	1
Gm36789	0.0087653	1	0.015174	1	0.12371	1	0.036922	1	-0.0070552	1
Eif2s3y	0.11644	1	-0.25203	1	0.50886	1	0.037201	1	-0.039312	1
Pramel17	0.18458	1	0.54063	1	0.088661	1	0.037359	1	0.044712	1
Cox8a	-0.17321	1	0.44515	1	-0.12379	1	0.037459	1	0.061291	1
Lpar2	-0.059872	1	0.12529	1	0.25521	1	0.038224	1	-0.2012	1
Gprc5b	-0.15905	1	0.085669	1	-0.32608	1	0.038348	1	0.02485	1
Unkl	-0.12032	1	-0.47586	1	-0.71568	0.777478	0.038921	1	-0.0019117	1
Fam181a	-0.12232	1	-0.47378	0.576046	-0.19754	1	0.040496	1	0.10448	1
Vmn2r99	0.13862	1	-0.50973	1	-0.233	1	0.040574	1	0.04831	0.860569
Klra10	0.015777	1	-0.20304	1	0.49287	1	0.04195	1	0.00846	1
Syncrip	0.12231	1	-0.35823	0.996236	-0.99118	1	0.04201	1	0.1564	1
Cd37	-0.11966	1	-0.36441	1	0.19515	1	0.042308	1	-0.045075	1
Dop1b	0.89692	0.807939	0.68856	1	-0.15276	1	0.04302	1	-0.081259	1
Nudt7	-0.25358	0.952187	-0.24125	0.576046	-0.44187	1	0.04327	1	0.14709	0.860569
Vmn1r129	-0.10424	1	0.031212	1	-0.272	1	0.0435	1	0.00368	1
Rasgrp2	-0.096623	1	0.64382	1	0.92713	1	0.044079	1	-0.095024	1
Usp42	1.3016	0.721403	0.28142	1	1.14	1	0.045536	1	0.054086	1
Ypel5	0.29813	1	-0.10946	1	-0.08937	1	0.045883	1	0.13512	1
Polrmt	-0.066647	1	0.015854	1	-0.10542	1	0.046273	1	-0.082886	1
Gopc	0.35635	1	0.27377	1	0.26832	1	0.046783	1	-0.045517	1
Nktr	0.52235	0.436606	-0.16796	1	0.28774	1	0.047964	1	-0.098224	1
Chordc1	0.59882	0.548185	0.49532	1	0.32597	1	0.048363	1	-0.12948	1
Casp8	0.2595	1	0.33233	1	0.919	0.959142	0.048529	1	-0.0025899	1
Mark2	0.099144	1	0.52747	1	0.22465	1	0.048613	1	0.29828	0.01578
Unc5c	0.24286	1	0.25437	1	0.52345	0.286634	0.049454	1	0.083559	1
Clec5a	-0.020553	1	0.56426	1	-0.46838	1	0.049783	1	-0.087904	1
Gng3	-0.12546	1	-0.40137	0.576046	-0.53394	1	0.050483	1	0.15262	1
Slc52a2	-0.19399	1	0.0031123	1	0.23173	1	0.05214	1	-0.053142	1
Cryba2	0.062138	1	0.4918	1	0.66416	1	0.053617	1	0.060579	1
Rpl30	-0.25621	1	0.46228	0.415626	0.18282	1	0.053767	1	0.038816	1
Hivep1	0.06313	1	0.3937	1	0.44917	1	0.055091	1	0.03788	1
Sap18b	-0.17346	1	-0.32511	1	-0.14785	1	0.055391	1	-0.036476	1
Spg11	0.17637	1	0.39238	1	0.53491	0.836634	0.055936	1	0.18555	0.528593
Car2	0.2447	1	0.59635	1	-0.22211	1	0.056891	1	-0.002727	1
Tmem139	0.16911	1	-0.039445	1	0.073377	1	0.05972	1	0.073188	1
Palm	0.1779	1	0.37955	1	0.5811	0.959142	0.061763	1	0.11276	1
Limch1	0.44286	0.841051	0.016575	1	-0.98278	1	0.062494	1	-0.01833	1
Esp18	0.43406	0.548185	0.16725	1	0.46791	0.967689	0.062737	1	0.050419	1
Nfib	-0.026839	1	-0.10206	1	0.71477	0.967689	0.062818	1	0.014323	1
Agpat1	0.059637	1	0.18302	1	0.1544	1	0.062883	1	0.081667	1
Nid1	-0.21837	1	-0.13616	1	0.29665	1	0.063236	1	0.14925	1
Tmem167	0.10427	1	0.48388	1	-0.069504	1	0.063795	1	0.023781	0.894096
Btbd35f14	0.20781	1	0.087777	1	-0.14016	1	0.064761	1	-0.18176	1
Rbbp4	-0.05645	1	-0.75514	0.576046	-0.6642	1	0.064859	1	0.0086623	1
Lgals1	0.065473	1	0.011217	1	0.55491	1	0.065449	1	-0.025493	1
Dgki	0.30366	1	-0.18049	1	-0.13292	1	0.066029	1	-0.075546	1
Ubr4	-1.0881	0.001238	-0.56743	0.576046	-0.53046	0.939554	0.066373	1	0.21695	0.528593
Faf2	-0.256	1	-0.92685	1	0.30037	1	0.066722	1	0.075459	1
Gid8	0.12287	0.992459	0.25377	1	0.236	1	0.066888	1	0.15979	1
Mdn1	0.012393	1	-0.61131	1	0.99498	1	0.067114	1	0.049217	1
Egfl6	-0.38217	1	-0.88214	0.902696	0.79552	1	0.067186	1	0.00087968	1
Dpyd	0.18866	1	0.004997	1	-0.32854	1	0.067846	1	0.017083	1
Paqr6	0.3783	1	0.65755	1	-0.075572	1	0.067857	1	-0.017367	1
Cytip	-0.0072822	1	-0.050559	1	-0.12492	1	0.068391	1	-0.096304	1
Stambp	-0.080459	1	0.32116	1	-0.13413	1	0.06855	1	0.026685	1
Cry1	-0.010916	1	-0.55722	1	-0.36688	1	0.06899	1	-0.019878	1
Wasf3	0.412	1	0.30911	1	0.66166	1	0.069345	1	0.039689	1
Vmn1r135	-0.015797	1	-0.19204	1	0.6107	1	0.070652	1	-0.09251	1
Acaa1b	0.054001	1	0.58227	1	0.07696	1	0.07151	1	0.0081164	1
Pmm2	0.60357	1	0.76436	0.639439	0.050192	1	0.072069	1	-0.048577	1
Susd4	0.16395	1	0.11313	1	0.64402	1	0.072511	1	0.14403	1
Adcy3	0.068614	1	0.77636	0.82912	0.39427	0.959142	0.073215	1	-0.040491	1
Dnajc3	-0.037905	1	-0.4514	1	-0.23599	1	0.074096	1	0.035665	1
Farsb	0.047115	1	0.62382	1	0.68982	1	0.074195	1	0.042287	1
Cyp4a14	-0.39389	1	0.020611	1	-0.15612	1	0.076605	1	0.24338	0.283489
Aurkaip1	0.24819	0.829473	0.056109	0.82912	0.17736	1	0.076721	1	-0.10944	1
Slc22a23	-0.28271	1	-0.078086	1	0.27139	0.836634	0.07699	1	-0.022897	1
Rpl24	0.16517	1	0.78983	1	0.34807	1	0.077983	1	-0.43885	1
Lgals3bp	-0.26951	1	0.10928	1	-0.035439	1	0.078574	1	-0.16015	1
Arg1	0.084198	1	-0.16298	1	0.12832	1	0.078822	1	0.064789	1
Gclc	-0.20176	1	-0.74594	0.642934	-1.3346	0.777478	0.079168	1	0.3306	0.305968
Pramel50	0.17127	1	0.32485	0.391832	0.57645	1	0.079283	1	-0.21316	1
Pax9	-0.13789	1	-0.13645	1	-0.065118	1	0.079465	1	0.047845	1
Mrap	0.091185	1	0.30922	1	-0.03837	1	0.079535	1	-0.19458	1
Xrcc3	-0.59659	1	0.17701	1	-1.2687	0.939554	0.079742	1	-0.12173	1
Ddx3x	-0.21803	1	0.11263	1	0.097022	1	0.080113	1	0.0030156	1
Col24a1	0.49677	0.834329	0.42078	1	0.62556	1	0.080224	1	0.089869	1
Glul	0.26477	0.992459	0.27259	1	0.19743	1	0.080751	1	-0.0166	1
Prr11	0.29054	1	0.091699	1	0.57249	1	0.080793	1	0.045282	1
Fam71a	0.14525	1	-0.4864	1	0.02322	1	0.082136	1	-0.056708	1
Susd3	0.039525	1	0.64587	1	0.54319	1	0.082409	1	-0.15101	1
Tra2b	0.072323	1	-0.46902	1	0.40537	1	0.082639	1	0.051318	1
Txndc9	0.043769	1	-0.11614	1	0.57731	1	0.085471	1	0.18248	1
Lhx9	-0.31721	0.753364	-0.18839	1	0.52382	1	0.085707	1	-0.061346	1
Unc93a2	0.15705	1	-0.68581	1	0.1798	1	0.08583	1	0.062001	1
Arxes1	0.021692	1	-0.014218	1	0.59007	0.973418	0.086194	1	0.0052125	1
Ccne2	0.049241	1	0.080351	1	0.083065	1	0.086312	1	0.024056	1
Srsf10	-0.1583	1	-1.3074	1	-0.088349	1	0.087015	1	0.082722	1
H2-K2	0.020733	1	0.069612	1	-0.53686	1	0.087868	1	-0.14416	1
Dync2li1	0.016349	1	0.49605	1	0.20962	1	0.089676	1	0.062919	0.779377
Syngr3	-0.15159	0.704208	-0.60425	1	-0.043354	1	0.091113	1	0.051826	1
Gas6	-0.26792	1	0.33993	1	0.45713	1	0.091341	1	0.09052	1
Prss50	0.12886	1	-0.87157	0.576046	0.40833	1	0.091559	1	0.0064225	1
Foxp4	0.15219	1	-0.44591	1	0.48631	1	0.093704	1	0.22164	0.598853
Wdfy1	0.070944	1	0.28998	1	0.60565	1	0.094501	1	0.041978	1
H2-K1	-0.40721	1	0.46266	1	-0.48658	0.777478	0.094573	1	0.011931	1
Zscan26	0.053034	1	-0.12565	1	0.42955	1	0.096253	1	0.052402	1
Trim56	0.14641	1	-0.16336	1	0.36277	1	0.096637	1	0.067306	1
Dpm3	0.064759	1	-0.56934	1	0.041601	1	0.096823	1	-0.017402	1
Ripor2	0.28372	1	-0.27477	1	-0.46771	1	0.096954	1	0.18976	0.846266
Wdr36	0.24298	1	0.45141	1	0.72369	0.959142	0.097965	1	-0.065098	1
Tmx2	0.056321	1	-0.76254	0.576046	-0.54074	1	0.098794	1	-0.10802	1
Med13	-0.62991	1	-0.53936	1	-0.4531	0.939554	0.09908	1	0.076534	1
Psg22	0.45928	0.786653	0.14864	1	0.08378	1	0.099878	1	0.021691	1
Adgrg2	0.397	1	0.5252	1	0.3199	1	0.10046	1	0.093403	1
Arl15	0.37221	0.105507	0.70953	0.337415	0.93911	0.219059	0.10054	1	0.077954	0.860569
Fmnl1	-0.25841	1	0.24392	1	0.043227	1	0.10066	1	0.027466	1
Polr2c	0.040658	1	0.44086	1	-1.6959	0.777478	0.10071	1	-0.31282	1
Rpl8	-0.74343	1	-0.35709	0.077833	0.94947	1	0.10111	1	0.066999	1
Pam16	-0.08458	1	-0.050591	0.576046	-0.4861	0.777478	0.10118	1	0.1276	1
Ppp2r1a	0.11549	0.992459	-0.18888	0.630144	-0.38648	1	0.10122	1	-0.1446	1
Slc35b2	0.20664	1	-0.021719	1	0.12653	1	0.10287	1	0.10025	1
Hpgds	-0.38612	1	-1.1252	0.679157	-0.31395	1	0.10298	1	-0.019043	1
Rem1	0.49405	0.316301	0.1527	1	-0.17636	1	0.10315	1	0.077364	1
Gspt1	-0.20287	1	0.18404	1	0.31947	1	0.10546	1	-0.10046	1
Egfr	0.080588	1	-0.014418	0.576046	-0.18349	1	0.10574	1	0.025574	1
Slc10a6	0.33944	1	0.91302	1	0.10662	1	0.10574	1	-0.051204	1
Adam3	-0.26674	1	-0.7285	1	-0.49949	1	0.10672	1	0.36456	0.788286
Vmn1r119	0.04525	1	0.36166	1	0.81476	0.959142	0.10807	1	0.041364	1
C1qtnf6	0.34436	1	0.4562	1	-0.31031	1	0.10812	1	0.0018963	1
Fbxw5	-0.42378	1	-0.20594	1	-0.045185	1	0.10818	1	0.087052	0.860569
Kdelr2	-0.13417	1	0.081132	1	-0.19315	1	0.10952	1	-0.12228	1
Ankra2	0.17037	1	0.61052	1	-0.18209	0.777478	0.10971	1	0.16657	0.642422
Gpc6	-0.21228	1	0.090211	1	0.33183	1	0.11098	1	0.19936	1
Exosc6	-0.42815	1	-0.99382	1	-0.90785	0.95301	0.11188	1	-0.064195	1
Smim10l1	-0.36346	0.759471	-0.50681	0.642934	-0.08948	1	0.11244	1	0.13799	0.809794
Ptpn7	0.94329	0.037954	0.56783	1	0.37197	0.973418	0.11312	1	0.10133	1
Sptssa	-0.5275	1	-1.0865	1	-0.60724	1	0.11445	1	-0.30251	0.904417
Iqce	-0.084406	1	0.78364	1	-0.023515	1	0.11454	1	-0.13278	1
Spib	0.27538	1	0.10327	1	-0.10712	1	0.11619	1	0.18008	0.423639
Kctd21	0.21939	1	0.63049	0.82912	-0.037811	1	0.11736	1	-0.062662	1
Clec10a	-0.021293	1	0.37603	1	0.30405	1	0.11788	1	0.0027842	1
Mgat2	0.65972	0.841051	0.21753	1	-0.62603	1	0.11974	1	0.16028	1
Vmn1r143	-0.56097	1	-0.78103	0.576046	-0.087175	1	0.12057	1	-0.10236	1
Nosip	0.44758	0.882249	-0.06749	0.576046	0.028773	1	0.12089	1	0.17185	1
Ssx9	-0.13844	1	-0.18479	1	0.088883	1	0.121	1	0.11568	1
Creg2	0.10112	1	0.336	1	-0.8857	1	0.12372	1	0.046867	1
Tmprss7	-0.043422	0.759471	-0.41217	0.576046	-0.3214	1	0.12431	1	-0.044825	1
Qtrt1	0.26662	0.84946	0.19661	1	0.13883	1	0.12433	1	0.14352	0.820614
Srf	0.40799	1	0.15068	1	-0.1181	1	0.12556	1	-0.076775	1
Necap1	-0.20137	1	-0.054232	1	0.12615	1	0.12629	1	-0.039959	1
hEGFR	0.21422	1	0.26707	1	-0.022083	1	0.12741	1	0.015712	1
Adamts18	0.18602	1	0.2614	1	0.17862	1	0.12777	1	0.15856	1
Tmem189	-0.33036	1	-0.0083988	1	-0.029207	1	0.12783	1	0.13529	1
Lcp1	0.15432	1	0.16284	1	0.91188	1	0.12788	1	0.03252	1
Kifc3	0.10103	1	0.8571	0.639439	0.6623	0.286634	0.12872	1	0.11386	1
Eaf1	0.093898	1	0.079538	1	-0.061726	1	0.12875	1	-0.072453	1
Vmn1r60	-0.10421	1	-0.35526	0.576046	0.52855	0.836634	0.12878	1	-0.086582	1
Pafah1b1	0.22974	1	-0.20188	1	-0.14385	1	0.12898	1	0.067592	1
Uqcr11	0.26665	1	-0.35476	1	1.0116	0.836634	0.1291	1	0.14417	1
Naa50	-0.62767	1	1.1742e-05	1	0.16046	0.973418	0.12968	1	0.00088328	1
Prss27	-0.11536	1	0.45027	1	0.18473	0.836634	0.13033	1	0.14473	1
Thrap3	0.50656	0.316301	1.0697	0.289054	0.76524	0.967689	0.13047	1	0.13917	1
Tle3	-0.37716	1	0.018694	1	-0.76237	1	0.1311	1	0.17345	1
Slc25a38	0.1289	1	0.1075	1	0.43393	1	0.13129	1	0.10076	1
Zc3h14	-0.29108	1	-0.20825	1	0.1467	1	0.13176	1	0.019877	1
Il6	0.41729	1	0.63829	0.751747	0.35205	0.967689	0.13216	1	0.17837	0.670966
AF067061	0.33672	1	-0.54787	1	0.0067599	1	0.13325	1	0.042824	1
Colca2	-0.19024	1	-0.2767	1	0.11734	1	0.13482	1	0.10207	1
Mff	0.20352	1	-0.46899	1	-0.21376	1	0.13522	1	0.085058	1
Pramel44	-0.2981	1	0.2584	1	0.42626	1	0.13536	1	-0.054699	1
Maea	0.32988	1	0.3641	1	1.4815	0.061881	0.13673	0.761669	0.063015	0.670966
Akr1d1	-0.11418	1	-0.0071611	1	-0.79832	1	0.13703	1	-0.023471	1
Lamb1	0.31996	1	-0.13859	1	0.38042	0.973418	0.1388	1	0.16623	0.846266
Grm5	0.46582	1	-0.75592	1	0.55188	1	0.14035	1	0.037845	1
Siglec1	0.54313	0.316301	0.44813	1	0.41357	1	0.14077	1	-0.073249	1
Vmn1r260	0.039034	1	-0.072599	0.576046	-0.15193	1	0.14092	1	-0.024375	1
Drd4	-0.0271	1	0.86159	0.457715	0.46038	1	0.141	1	0.070713	1
Sgf29	-0.63531	1	-0.45243	0.642934	-1.4721	1	0.14181	1	-0.041437	1
Rad21	0.30958	1	-0.69664	1	-0.08399	1	0.14265	1	-0.11355	1
Zfp182	0.099313	1	-0.72095	0.630144	0.26974	1	0.14691	1	-0.033366	1
Gpr161	1.1384	0.548185	0.86333	1	0.17091	1	0.1498	1	0.27293	1
Cabp7	0.083147	1	-0.49938	1	-0.36013	1	0.15004	1	0.056631	1
Pes1	0.40362	1	0.27238	1	-0.29074	1	0.152	1	-0.1552	1
Hscb	0.041217	1	-0.22821	0.087459	-0.060915	0.86753	0.15383	1	-0.0029391	1
Lce1c	0.061002	1	-0.071832	0.996236	-0.90152	1	0.15548	1	0.10105	1
Vmn1r179	0.11863	0.786653	-0.087706	1	-0.015262	1	0.15631	1	0.0073376	1
Oaf	0.00071865	1	-0.067382	1	-0.10017	1	0.15708	1	-0.078178	1
Fadd	0.083618	1	-0.062106	1	-0.16608	1	0.1583	1	-0.18144	1
Zfp983	0.31978	1	0.3091	1	0.40683	1	0.16008	1	-0.0065366	1
Rrp36	0.11801	1	0.095901	1	0.12456	1	0.16103	1	0.25247	0.253114
Plpp2	0.2999	1	0.26427	1	0.09365	1	0.1617	1	0.047881	1
Atcay	-0.026826	1	-0.41636	1	-0.045286	1	0.16179	1	0.086551	1
Ewsr1	0.54097	0.786653	1.0822	0.289054	0.33168	1	0.16369	1	0.0024762	1
Prl8a8	-0.2383	1	0.33166	1	-0.071466	1	0.1642	1	-0.067508	1
Tmem92	0.23447	1	-0.036883	1	0.65007	1	0.16471	1	-0.16564	1
Stra6	0.41888	1	1.4401	0.82912	0.87501	1	0.16501	1	0.27284	1
Pbld2	-0.26497	1	-0.091964	1	0.90511	1	0.1665	1	0.035673	1
Cyp2b23	0.062405	1	-0.48589	0.077833	-0.40839	1	0.16844	1	-0.087532	1
Anp32b	0.050811	1	-0.36701	1	0.26025	1	0.17049	1	0.18976	0.820614
Gtpbp4	-0.19355	1	-0.43635	1	-1.1499	0.777478	0.17106	1	0.12126	1
Sdk1	0.098506	0.412091	0.40808	1	0.44952	1	0.17109	1	-0.066795	1
Matr3	-0.02714	1	0.021059	1	0.39238	1	0.17172	1	0.14178	1
Brf1	0.12745	1	-0.26619	1	0.33523	1	0.1721	1	-0.21622	1
Ocrl	0.17599	1	0.5388	1	0.21102	0.967689	0.17324	1	0.03249	1
Prss51	0.1545	1	0.81883	0.82912	0.49994	1	0.1737	1	0.072616	1
Fkbp1b	0.53059	1	0.072397	1	0.46242	1	0.17375	1	-0.11904	1
Rhox6	-0.41181	0.952187	0.056322	1	-0.60598	1	0.17379	1	0.01908	1
Phf21b	0.77344	0.644102	-0.28903	1	0.085703	1	0.17766	1	0.21276	0.670966
Rab9b	0.16857	1	0.1105	1	0.39842	1	0.17776	1	0.14874	0.846266
Asrgl1	-0.19527	1	-0.11833	1	-0.28158	1	0.18108	1	0.013442	1
Akap13	-0.05797	1	0.061527	1	0.1591	1	0.18261	1	0.039218	1
Rad51c	-0.028837	1	-0.47521	1	0.81427	0.973418	0.18511	1	0.018141	1
Kdm8	-0.18998	1	-0.15546	1	-0.087537	1	0.18618	1	0.069841	1
Smtnl2	0.16828	1	0.4297	1	0.015215	1	0.18641	1	0.079622	1
Btbd35f5	0.47001	1	-0.075843	0.7101	-0.69803	0.777478	0.18915	1	0.26972	0.57726
Ccl8	-0.022493	1	0.26616	1	0.27557	1	0.19018	1	-0.10556	1
Zdhhc15	-0.37685	1	-0.098272	1	-0.40156	1	0.19144	1	0.069793	1
Ppp5c	0.5743	0.992459	1.1453	1	0.62109	1	0.19202	0.954131	0.059928	1
Mrpl47	-0.29871	1	-0.21967	1	-0.49179	1	0.19283	1	0.024162	1
Psmb7	0.21785	1	0.15077	1	-0.35295	1	0.19396	1	-0.015978	1
Adam22	-0.081038	1	-0.015143	1	0.46765	1	0.19438	1	0.11567	1
Psmb3	-0.30618	1	0.082886	1	-0.45448	0.297958	0.19547	1	-0.0108	1
Sap18	-0.23599	1	-0.43483	0.576046	-1.3244	1	0.19689	1	0.04916	1
Nhlrc2	0.03856	0.932715	0.1451	1	-0.26702	1	0.19868	1	0.066044	1
Zfp866	-0.069953	1	0.30342	1	0.74416	0.976886	0.19975	1	0.055682	1
Btbd35f3	-0.46604	1	-0.55624	0.642934	0.18685	1	0.20014	0.96207	0.0022649	1
Itgal	0.13269	1	-0.090418	1	0.27961	1	0.20353	1	0.011751	1
Obox7	-0.54866	1	0.59983	1	1.1315	0.970341	0.20432	1	0.0020959	1
Gale	-0.6762	1	0.91931	1	-0.48852	1	0.20479	1	0.16855	1
Rnaseh2b	-0.13801	1	-0.60695	1	-0.47987	1	0.2049	1	0.1273	1
Sdhd	-0.49242	1	-0.42884	0.576046	0.52574	1	0.20555	1	0.01091	1
Epb41l4a	-0.86052	0.704208	0.2728	1	0.19586	1	0.20625	1	-0.054604	1
Eif5a	0.85605	0.237376	0.60699	0.896272	-0.063782	1	0.20645	1	0.13879	1
Becn2	0.4936	0.383818	-0.74591	1	0.56861	1	0.20687	1	-0.035661	1
Ccdc34	-0.019837	1	-0.067933	1	0.25993	1	0.20773	1	0.058399	1
Nostrin	0.65647	1	1.4863	1	1.7983	0.959142	0.20884	1	0.36539	1
Gsdmc2	-0.094059	1	-1.2657	0.100165	-0.077814	1	0.21015	1	0.056751	1
Mmd	-0.1401	1	-0.082249	1	0.20697	1	0.21211	1	-0.016161	1
Crp	-0.0025666	0.782481	-0.42036	1	0.33883	1	0.21471	1	0.039306	1
Vmn1r91	0.32057	1	0.064658	1	0.00275	1	0.21535	0.975743	0.046665	1
Rps3	0.205	1	-0.53026	0.077833	-0.21776	0.777478	0.2178	1	0.24685	1
Aimp1	0.19097	1	0.19208	1	0.38363	1	0.21815	1	-0.0088438	1
Srbd1	-0.067526	1	0.23218	1	-0.87456	1	0.2185	1	0.12068	1
Cdk10	0.6734	0.366816	0.45086	1	0.11034	1	0.21945	1	-0.019948	1
Gm15143	-0.38922	1	-1.1433	0.950757	0.15385	1	0.22084	1	0.31191	1
Rpl38	-0.94948	0.877495	-1.5905	0.077833	-1.4045	0.777478	0.22291	1	0.091841	1
Ddx23	0.60484	0.882249	0.48397	1	0.012918	1	0.22324	1	0.36573	0.283489
Slitrk3	0.01905	1	0.19326	1	-0.090814	1	0.22366	1	0.11461	1
Wwp1	0.13634	1	-0.44724	0.576046	0.37574	1	0.22566	1	-0.070315	1
Gon7	-0.54886	1	-0.30909	0.576046	0.069729	1	0.22807	1	-0.23103	1
Pramel37	-0.25268	1	-0.54477	0.951212	-0.33619	1	0.23017	1	0.076057	1
Vps13d	-0.095305	1	0.45055	1	-0.11548	1	0.23053	1	0.085661	0.820614
Ube2e1	-0.5551	1	-0.91834	0.642934	-1.1485	0.95301	0.23137	1	0.019499	1
Hhex	-0.83146	1	-0.92972	0.749339	-0.0050409	0.939554	0.23199	1	-0.011975	1
Ncor1	0.28321	0.436606	0.48733	0.809829	0.34832	0.967689	0.23485	1	0.108	1
Gdpd4	-0.11424	1	0.12403	1	-0.25904	1	0.23487	1	0.11757	1
Tmco6	-0.013211	1	1.0804	1	0.82762	1	0.23599	1	0.21552	1
Tuba1c	-0.46234	1	-0.63791	1	-0.1464	1	0.24051	1	0.041634	1
Myo5a	0.45581	1	-0.28922	1	0.25489	1	0.24071	1	0.15923	1
Tacstd2	0.1681	1	-0.05201	1	0.037612	1	0.24198	1	0.079482	1
Rfx7	0.047874	1	-0.21066	0.642934	0.5272	0.967689	0.24476	1	0.21378	0.305968
Flad1	-0.0099189	1	0.47356	1	0.41984	0.973418	0.24491	1	0.12962	1
P2rx6	0.44833	1	1.0144	1	1.163	1	0.2465	1	0.49654	0.470718
Tmem94	0.37589	0.829473	1.0411	0.245215	0.12755	1	0.24726	0.761669	0.32824	0.049257
Lin7a	0.065827	1	0.396	0.809829	0.8251	0.836634	0.2473	1	0.12293	1
Mbd3	0.56771	0.548185	0.49056	1	0.49181	1	0.24732	1	0.20274	0.860569
Adss	-0.101	1	-0.48487	0.779069	-0.32444	1	0.24741	1	-0.02428	1
Snn	-0.12985	1	0.071065	1	-0.023924	1	0.24973	0.630236	0.023753	1
Ndufb9	0.51193	1	0.28797	1	-0.27536	1	0.24996	1	0.10591	0.779377
Parm1	0.20831	1	0.98378	1	-0.40405	1	0.25051	1	0.21693	1
Supt4a	0.43932	1	-0.63308	1	0.22148	1	0.25493	1	-0.054145	1
Dph2	0.22066	1	-0.27552	1	-0.040164	1	0.25778	0.76901	0.30985	0.174367
Rhox2c	-0.35703	1	-0.19747	1	-0.80652	1	0.26262	1	0.059884	1
Vmn2r39	-0.49563	1	-1.1743	1	-0.26348	1	0.263	1	0.20296	0.809794
Mrps18b	-0.1583	1	-0.3866	0.576046	-0.56154	1	0.26301	1	0.28504	1
Nrde2	0.36838	1	0.36786	1	-0.33449	1	0.26426	1	0.19778	0.868193
Slc22a18	1.1303	0.548185	-0.11973	1	0.85094	1	0.26474	1	0.081842	1
Mrps33	-0.2518	0.877495	-0.85249	0.576046	-0.69114	0.777478	0.26508	1	-0.071742	1
Klf15	0.035576	1	0.54769	1	0.61678	1	0.26716	0.951605	0.18567	0.432697
Poglut3	0.084128	1	0.26134	1	-0.54196	1	0.26762	1	0.18139	1
Cyp2c69	0.16438	1	-0.11309	0.642934	-0.65136	1	0.26996	1	-0.022212	1
Cct5	0.21485	1	-0.27436	1	-0.48422	1	0.27079	1	0.13758	1
Cdh5	0.59077	1	-0.26321	1	-0.84006	1	0.27269	1	-0.039441	1
Efnb1	-0.25667	1	-0.43263	0.576046	-0.62302	1	0.27329	1	0.0082516	1
Senp6	0.40121	1	0.24874	1	-0.72924	1	0.27619	1	0.16421	1
Uqcc3	0.25878	1	0.81985	0.92316	0.12637	1	0.27888	0.826644	0.24616	0.470718
Lmnb2	0.10281	1	0.37986	1	0.76325	0.967689	0.28061	0.826644	0.016447	0.809794
Aasdhppt	-0.10852	1	-0.39834	1	0.34178	1	0.28099	1	0.035178	1
Vmn1r35	-0.1096	1	0.3035	1	0.63197	1	0.28297	1	-0.34068	1
Tpgs1	0.14626	1	0.41267	1	-0.085533	1	0.28857	0.42686	-0.0012253	1
Fam243	0.034187	1	0.44525	1	0.72926	0.973418	0.29001	0.826644	-0.050603	1
Ifne	0.090125	1	-0.54635	1	-0.51382	1	0.29003	1	0.068211	1
Fndc11	0.40703	1	0.5639	1	0.18609	0.973418	0.29012	0.954131	0.065499	1
Ebf1	-0.46397	1	-1.1923	0.077833	-0.89239	0.777478	0.29448	1	0.026223	1
Hrh4	-0.53401	1	-0.45253	1	0.62554	1	0.29704	1	0.092864	1
Lipo2	-0.074558	1	-0.86049	1	-0.35136	1	0.29735	1	-0.031589	1
Ppfibp2	-0.1069	1	0.026533	1	0.19862	1	0.29829	1	0.25806	1
Camk1d	0.042497	1	-0.31376	1	0.0030561	1	0.30663	0.954131	0.004498	1
Gtf2a2	-0.44677	1	0.036453	1	-0.39288	1	0.30698	1	0.1899	1
Fetub	0.42171	0.992459	-0.032464	1	0.37666	1	0.30717	1	0.019878	0.528593
Katnb1	0.28373	1	0.22545	1	0.15126	1	0.30844	0.900035	-0.00016672	1
Zfp36l2	0.68401	0.105507	0.1169	0.615956	-0.29265	1	0.313	0.257976	0.19055	0.27367
Lpcat2b	0.25532	1	0.69212	1	0.79726	1	0.31446	1	0.32429	0.860569
Timm13	-0.44084	1	-0.51052	1	0.011875	1	0.31617	1	0.1689	1
Mthfd2	0.6953	0.548185	1.6986	0.001238	1.0706	0.836634	0.31648	0.793729	0.40573	0.423639
Nup88	-0.28034	1	-0.36922	0.576046	-0.21557	1	0.31695	1	0.14944	1
Snrpb2	0.75858	0.237849	0.28981	1	-0.5314	1	0.31806	0.42686	0.11769	0.884347
Zfp787	-0.34365	1	0.34916	1	0.057185	1	0.31842	1	0.041108	1
Fech	0.22092	1	-0.15967	0.873533	-0.018244	0.86753	0.31855	1	0.028626	1
Kif3a	0.14719	1	0.50145	1	-0.57058	1	0.32117	1	0.19062	1
Mthfd1l	0.33118	1	0.54823	1	0.67456	1	0.32943	0.694431	0.1688	0.241419
Siva1	-0.41826	1	0.032763	1	-0.088547	1	0.33274	0.826644	0.12728	1
Chd2	-0.13043	1	-0.18747	1	0.51039	1	0.33324	0.455009	-0.0048339	1
G3bp1	-0.49025	1	0.19076	1	0.19398	1	0.33645	0.70356	0.17967	0.528593
Agpat5	0.15804	1	-0.3647	1	0.09037	1	0.33648	0.741112	0.23046	0.528593
Tmem161b	0.20796	1	0.41336	1	-0.50177	1	0.33908	0.954131	0.3289	0.470718
Gm4545	0.090292	1	0.31458	1	0.80858	1	0.34071	1	-0.10875	1
Tmem161a	-0.14686	1	0.053363	1	-0.11582	1	0.34585	0.610974	0.0085275	1
Mrpl24	0.17583	1	0.5015	1	-0.59529	1	0.35095	1	0.050314	1
Hccs	0.50012	0.105507	0.098274	1	0.49408	1	0.35231	1	0.11143	1
Tspan17	0.0022112	1	1.1893	1	0.61801	1	0.35835	1	0.11958	1
Pcyt2	-0.044174	1	0.077447	1	0.14473	0.959142	0.35979	1	0.049541	1
Mrtfa	0.68885	0.088696	0.35661	1	1.0081	0.836634	0.36848	1	0.10027	1
Pcdhb18	0.86408	0.992459	0.72724	1	0.22531	1	0.36934	1	0.048443	1
Anapc5	0.056884	1	0.39036	1	0.73429	1	0.37922	0.761669	0.0088321	1
Selenbp2	-0.043474	1	-0.021924	1	0.79145	0.973418	0.38202	0.761669	0.063888	1
Supt5	-0.52613	1	-0.52367	1	0.9041	1	0.38568	0.954131	-0.048491	1
Slc35f2	0.095877	1	0.1647	1	0.55658	0.967689	0.38583	0.002475	0.079908	1
Usp17ld	0.13029	1	0.019287	1	0.87077	1	0.38816	0.96207	0.19945	0.779377
Cldn34c1	-0.4446	1	-0.40185	1	-0.61143	1	0.3887	1	0.0099066	1
Rpl23	-0.28011	1	-0.41234	0.576046	-0.65672	0.777478	0.39074	1	-0.073902	1
Plagl2	0.88909	0.105507	1.3865	0.132838	1.1776	0.836634	0.39098	0.23703	0.20164	0.423639
Tomm40	0.5279	1	0.55296	1	1.2633	0.836634	0.40422	1	-0.22319	1
Lamtor1	0.31091	1	0.029932	1	-0.068455	1	0.41226	1	-0.04233	1
Ints10	0.49479	0.882249	1.373	0.001238	1.2351	0.219059	0.41365	0.262553	0.31688	0.097624
Krt1	-0.27346	1	0.14299	1	0.61978	1	0.41588	1	0.31693	1
Cbll1	0.085793	1	0.53282	1	-0.49645	1	0.41657	1	0.36144	0.809794
Polg2	0.23584	1	0.59935	1	0.43996	1	0.42071	0.761669	0.16557	1
Caprin1	-0.72572	0.877495	-0.93963	0.576046	-0.90359	1	0.42453	0.190917	0.34204	0.097624
Zfp62	0.13892	1	0.83157	1	0.64491	1	0.43099	1	-0.0075719	1
Noc3l	-0.10414	1	-0.74247	0.7101	-0.11015	1	0.43297	1	0.15334	1
Usp40	0.02823	1	1.0209	1	-1.9059	0.777478	0.44342	1	-0.041716	1
Ints13	0.88604	0.037954	1.0436	0.245215	1.2083	0.236799	0.44575	0.092174	0.21103	0.026316
Cd19	5.3118	0.00099	1.5484	0.001238	1.5184	0.061881	0.44933	0.194926	-0.08734	1
Nsmce1	-0.23593	1	-0.18834	1	0.94109	0.967689	0.45153	0.975743	-0.069075	1
Zscan4f	-0.40709	1	0.39865	1	0.091931	1	0.45785	0.826644	-0.11032	1
Rps25	0.45059	1	-0.32785	1	-0.014667	1	0.4582	0.257976	0.0092481	1
Stk26	0.39741	1	0.10709	1	0.782	1	0.45841	1	0.042455	1
Alg2	0.23002	1	1.6017	0.254022	0.92991	1	0.45987	1	-0.38693	1
Zfp169	-0.063651	1	0.66441	1	-0.47128	1	0.46164	1	-0.075433	1
Ube2h	0.11326	1	-0.060818	1	0.59072	1	0.46425	0.123537	0.17707	0.820614
Cnot8	-0.40434	0.704208	0.001485	1	0.020957	1	0.47467	0.081931	0.54147	0.002063
Spry2	0.45202	1	1.5344	0.82912	1.0701	1	0.50083	1	0.1157	1
Med16	-0.53223	1	-0.615	1	-0.3144	1	0.50752	0.00526	0.44018	0.00045
Rpia	0.19445	1	-0.74398	0.576046	-1.1732	0.777478	0.51088	0.741112	-0.054232	1
Gm3776	0.47252	1	0.49545	1	-0.093512	1	0.52962	0.96207	-0.030797	1
Dcp2	-0.095328	1	-0.098217	0.576046	0.82441	0.973418	0.53606	0.018427	0.28728	0.057284
Dcaf15	-0.14427	1	0.31152	1	-0.042584	1	0.54336	0.630236	0.028404	1
Rlim	0.35073	1	0.26728	1	0.50595	1	0.54369	0.001142	0.18009	1
Phf5a	0.14448	1	0.062201	1	0.35432	0.967689	0.54523	0.385285	0.29741	0.238819
Smim18	-0.44865	1	-0.33158	1	-0.5756	1	0.56104	0.96207	0.28928	0.814533
Depdc5	0.24968	0.992459	0.17925	0.92316	0.21481	1	0.6077	0.018427	0.24301	0.113671
Ccar1	-0.011941	1	0.24649	1	0.28728	1	0.61465	0.001142	0.19782	0.56293
Fam122a	-0.072148	1	-0.99149	0.642934	-1.0294	1	0.63106	0.477086	0.0066492	1
Nprl2	0.17841	1	0.68652	0.245215	0.40835	1	0.67021	0.00429	0.30316	0.007426
Ints14	0.66079	0.436606	0.95928	0.751747	0.82048	0.836634	0.67519	0.001142	0.44018	0.00045
Cnot9	0.0072872	1	0.028137	0.639439	0.18265	0.967689	0.68453	0.03309	0.44385	0.013531
Ccdc60	-0.82949	0.952187	-0.60534	1	-0.71753	1	0.70075	0.954131	-0.036631	1
Nprl3	0.1878	1	-0.14768	1	0.10849	1	0.79401	0.000495	0.34128	0.00045
Cbfa2t3	-0.10553	1	-0.1389	1	0.26921	1	0.82319	0.000495	0.35998	0.007235
Etv5	1.1547	0.00099	0.26375	1	0.67603	1	0.83502	0.000495	0.45127	0.00045
Tmem154	-0.71602	1	-0.24593	1	0.74766	1	1.0371	0.630236	-0.013801	1
Tsc2	0.29171	1	0.94797	0.080198	0.94616	0.286634	1.6356	0.000495	0.45708	0.00045
Tsc1	0.90525	0.007779	1.1834	0.150371	1.0596	0.836634	1.6929	0.000495	0.59721	0.00045
Irf1	-1.0745	0.002475	-0.41305	1	-0.61298	0.777478	1.8692	0.000495	0.95053	0.00045
Stat1	-0.4484	0.759471	-0.99817	0.642934	-0.48965	1	2.4418	0.000495	1.2043	0.00045
Ifngr1	-1.2235	0.013366	0.38284	1	-0.81892	1	2.5352	0.000495	1.1144	0.00045
Jak1	-0.76049	0.704208	-0.46503	1	0.038297	1	2.5507	0.000495	1.3148	0.00045
Jak2	-0.77807	0.704208	-0.35241	1	-0.48136	1	3.0429	0.000495	1.454	0.00045
