# Supplementary material for: Leukemia-intrinsic determinants of CAR-T response revealed by iterative in vivo genome-wide CRISPR screening
Source: Nat Commun. 2023 Dec 5;14:8048. doi: 10.1038/s41467-023-43790-2 (PMC10698189; doi:10.1038/s41467-023-43790-2)
Supplement: Supplementary file 5 — Supplementary Data 2 [file 41467_2023_43790_MOESM5_ESM.xlsx]

## Sheet: Sheet1
Gene symbols of the genes comprising the sensitizer signature in Figure 6a (Supplementary Data Table 2a)				Gene symbols of the genes comprising the JAK/STAT/MHC-I signature in Figure 6b (Supplementary Data Table 2b)
PTPN2				HLA-E
TAP1				STAT1
STUB1				IRF1
IFNE				SOCS1
WIPI2				TAP1
PRPF4
GCLC
IL6
NDUFB9
IKBKG
PLXNB3
PAK2
TRAF2
WNT5B
STAT1
IMPDH2
NOS3
SDHD
FBXO6
MAP3K7
VAMP8
EFNB1
CTSK
IRF3
SIGLEC1
RAC2
SIPA1
UBE2D3
PDHB
SOCS1
NFKB2
ADCY2
SEC61B
PNLIP
NCKAP1L
SAP18
CXADR
COX8A
NUP88
AMPD2
MED13L
PLG
EPHB1
AK8
PPP1CB
PPBP
IFNGR1
SNRPD1
ALDOC
SENP2
AIRE
MED13
FPR2
COX7C
DOCK2
IRS1
ECSIT
TUFM
APH1A
SGMS1
GATA4
ATG12
UBE2G2
CAT
CACNG8
JAK2
MCM2
LRRC4C
MTMR4
MEF2C
NTN1
MMP14
IRF1
NDUFA6
FZD10
SPATA13
KLC3
SNRPD3
HLA-E
MAP2K1
DHX33
MAPK11
CFL2
G6PC2
COX7A2
MED16
RAPGEF4
TAB2
ULK2
NBL1
VDAC3
NCOR2
COX4I2
PPP3R2
ICAM1
ABCD4
ROBO3
NECTIN2
ATP5A1
PPP3CA
SHOC2
LAMA4
LPAR2
GPC4
AFP
ATF4
SHC3
BRAF
NSFL1C
NUP210
NRBF2
ENO3
TGFBR1
FOXA3
SEC31A
BCL2L1
RBM48
TNFRSF11A
LMAN1
THOC6
PARD6B
GSTO2
FBXO32
PFKFB4
