# Supplementary material for: Leukemia-intrinsic determinants of CAR-T response revealed by iterative in vivo genome-wide CRISPR screening
Source: Nat Commun. 2023 Dec 5;14:8048. doi: 10.1038/s41467-023-43790-2 (PMC10698189; doi:10.1038/s41467-023-43790-2)
Supplement: Supplementary file 6 — Supplementary Data 3 [file 41467_2023_43790_MOESM6_ESM.xlsx]

## Sheet: Sheet1
Supplementary Data Table 3: P values for indicated figures and comparisons
Figure identifier	Comparison	P Value
Figure 1g	anti-hEGFRvIII vs anti-mCD19, E:T of 1:10	0.001004
	anti-hEGFRvIII vs anti-mCD19, E:T of 1:5	0.001064
	anti-hEGFRvIII vs anti-mCD19, E:T of 1:2	0.000203
	anti-hEGFRvIII vs anti-mCD19, E:T of 1:1	6e-05
Figure 1h	anti-hEGFRvIII vs anti-mCD19, E:T of 1:10	0.0015
	anti-hEGFRvIII vs anti-mCD19, E:T of 1:5	<0.000001
	anti-hEGFRvIII vs anti-mCD19, E:T of 1:2	<0.000001
	anti-hEGFRvIII vs anti-mCD19, E:T of 1:1	<0.000001
Figure 1i	anti-hEGFRvIII vs anti-mCD19, E:T of 1:10	0.126269
	anti-hEGFRvIII vs anti-mCD19, E:T of 1:5	0.330584
	anti-hEGFRvIII vs anti-mCD19, E:T of 1:2	0.001698
	anti-hEGFRvIII vs anti-mCD19, E:T of 1:1	0.003935
Figure 1j	antihEGFRvIII vs anti-mCD19, E:T of 1:10	<0.0001
	antihEGFRvIII vs anti-mCD19, E:T of 1:5	<0.0001
	antihEGFRvIII vs anti-mCD19, E:T of 1:2	<0.0001
	antihEGFRvIII vs anti-mCD19, E:T of 1:1	<0.0001
Figure 1k	BM, anti-hEGFRvIII (15^6) vs anti-mCD19 (10^7)	0.0028
	BM, anti-hEGFRvIII (15^6) vs anti-mCD19 (15x10^6)	<0.0001
	BM, anti-mCD19 (10^7) vs anti-mCD19 (15x10^6)	0.003
	SP, anti-hEGFRvIII (15^6) vs anti-mCD19 (10^7)	<0.0001
	SP, anti-hEGFRvIII (15^6) vs anti-mCD19 (15x10^6)	<0.0001
	PB, anti-hEGFRvIII (15^6) vs anti-mCD19 (10^7)	<0.0001
	PB, anti-hEGFRvIII (15^6) vs anti-mCD19 (15x10^6)	<0.0001
	PB, anti-mCD19 (10^7) vs anti-mCD19 (15x10^6)	0.042
Figure 1l	BM, anti-hEGFRvIII (15^6) vs anti-mCD19 (10^7)	<0.0001
	BM, anti-hEGFRvIII (15^6) vs anti-mCD19 (15x10^6)	<0.0001
	BM, anti-mCD19 (10^7) vs anti-mCD19 (15x10^6)	0.0047
	SP, anti-hEGFRvIII (15^6) vs anti-mCD19 (10^7)	<0.0001
	SP, anti-hEGFRvIII (15^6) vs anti-mCD19 (15x10^6)	<0.0001
	PB, anti-hEGFRvIII (15^6) vs anti-mCD19 (10^7)	<0.0001
	PB, anti-hEGFRvIII (15^6) vs anti-mCD19 (15x10^6)	<0.0001
	PB, anti-mCD19 (10^7) vs anti-mCD19 (15x10^6)	0.0427
Figure 1m	BM, anti-hEGFRvIII (15^6) vs anti-mCD19 (10^7)	0.0142
	BM, anti-hEGFRvIII (15^6) vs anti-mCD19 (15x10^6)	0.0001
	BM, anti-mCD19 (10^7) vs anti-mCD19 (15x10^6)	0.0142
	SP, anti-hEGFRvIII (15^6) vs anti-mCD19 (10^7)	0.0057
	SP, anti-hEGFRvIII (15^6) vs anti-mCD19 (15x10^6)	0.0004
	PB, anti-hEGFRvIII (15^6) vs anti-mCD19 (15x10^6)	<0.0001
	PB, anti-mCD19 (10^7) vs anti-mCD19 (15x10^6)	0.0006
Figure 3b	Ifngr1, sgRNA#1, anti-hEGFRvIII vs anti-mCD19 CAR-T, BM	3e-05
	Ifngr1, sgRNA#2, anti-hEGFRvIII vs anti-mCD19 CAR-T, BM	0.003064
	Jak2, sgRNA#1, anti-hEGFRvIII vs anti-mCD19 CAR-T, BM	0.000323
	Jak2, sgRNA#2, anti-hEGFRvIII vs anti-mCD19 CAR-T, BM	0.001254
	Stat1, sgRNA#1, anti-hEGFRvIII vs anti-mCD19 CAR-T, BM	0.025984
	Stat1, sgRNA#2, anti-hEGFRvIII vs anti-mCD19 CAR-T, BM	0.001063
	Cd19, sgRNA#1, anti-hEGFRvIII vs anti-mCD19 CAR-T, BM	<0.0001
	Cd19, sgRNA#2, anti-hEGFRvIII vs anti-mCD19 CAR-T, BM	<0.0001
	lacZ, sgRNA#1, anti-hEGFRvIII vs anti-mCD19 CAR-T, BM	0.050033
Figure 3c	Ifngr1, sgRNA#1, anti-hEGFRvIII vs anti-mCD19 CAR-T, SP	1.8e-05
	Ifngr1, sgRNA#2, anti-hEGFRvIII vs anti-mCD19 CAR-T, SP	0.001637
	Jak2, sgRNA#1, anti-hEGFRvIII vs anti-mCD19 CAR-T, SP	0.00025
	Jak2, sgRNA#2, anti-hEGFRvIII vs anti-mCD19 CAR-T, SP	0.003683
	Stat1, sgRNA#1, anti-hEGFRvIII vs anti-mCD19 CAR-T, SP	0.036484
	Stat1, sgRNA#2, anti-hEGFRvIII vs anti-mCD19 CAR-T, SP	0.000424
	Cd19, sgRNA#1, anti-hEGFRvIII vs anti-mCD19 CAR-T, SP	<0.0001
	Cd19, sgRNA#2, anti-hEGFRvIII vs anti-mCD19 CAR-T, SP	<0.0001
	lacZ, sgRNA#1, anti-hEGFRvIII vs anti-mCD19 CAR-T, SP	0.074734
Figure 3d	Neutral sgRNA + anti-mCD19 vs Jak2-/- + anti-mCD19	0.0471
	Neutral sgRNA + anti-mCD19 vs Stat1-/- + anti-mCD19	0.0018
	Neutral sgRNA + anti-mCD19 vs Ifngr1-/- + anti-mCD19	0.0018
Figure 3f	anti-hEGFRvIII + isotype CTR vs anti-mCD19 + isotype CTR	0.0001
Figure 3g	anti-hEGFRvIII (5x10^6) + Veh vs anti-mCD19 (2.5x10^6) + Veh	0.0023
	anti-mCD19 (2.5x10^6) + Veh vs anti-mCD19 (2.5x10^6) + Rux	0.0027
Figure 4b	No T cells, No IFNg vs +IFNg	0.991
	E:T of 1:1, No IFNg vs +IFNg	0.0011
	E:T of 1:2, No IFNg vs +IFNg	0.0007
	E:T of 1:4, No IFNg vs +IFNg	0.0006
Figure 4c	NSG + anti-hEGFRvIII vs NSG + anti-mCD19	0.0027
	C57BL/6J + anti-hEGFRvIII vs C57BL/6J + anti-mCD19	0.0016
	NSG + anti-mCD19 vs C57BL/6J + anti-mCD19	0.0121
	NSG + anti-hEGFRvIII vs C57BL/6J + anti-hEGFRvIII	>0.9999
Figure 4d	WT CTR, scc#1; E:T of 1:2, anti-hEGFRvIII vs anti-mCD19	2e-06
	WT CTR, scc#1; E:T of 1:10, anti-hEGFRvIII vs anti-mCD19	0.001157
	Stat1-/- scc#2; E:T of 1:2, anti-hEGFRvIII vs anti-mCD19	0.676287
	Stat1-/- scc#2; E:T of 1:10, anti-hEGFRvIII vs anti-mCD19	0.976621
	Jak2-/- scc#2; E:T of 1:2, anti-hEGFRvIII vs anti-mCD19	0.008499
	Jak2-/- scc#2; E:T of 1:10, anti-hEGFRvIII vs anti-mCD19	0.405171
	Ifngr1-/- scc#2; E:T of 1:2, anti-hEGFRvIII vs anti-mCD19	0.198404
	Ifngr1-/- scc#2; E:T of 1:10, anti-hEGFRvIII vs anti-mCD19	0.023486
Figure 4f	anti-hEGFRvIII + CTR ab vs anti-mCD19 + CTR ab	0.0039
	anti-hEGFRvIII + anti-NKG2A ab vs anti-mCD19 + anti-NKG2A ab	0.0027
	anti-hEGFRvIII + CTR ab vs anti-hEGFRvIII + CTR ab	0.3173
	anti-mCD19 + CTR ab vs anti-mCD19 + anti-NKG2A ab	0.002
Figure 4g	anti-hEGFRvIII + Isotype mAb vs anti-mCD19 + Isotype mAb	0.0031
	anti-hEGFRvIII + NK1.1 mAb vs anti-mCD19 + NK1.1 mAb	0.0031
	anti-hEGFRvIII + Isotype mAb vs anti-hEGFRvIII+ NK1.1 mAb	>0.9999
	anti-mCD19 + Isotype mAb vs anti-mCD19 + NK1.1 mAb	0.0025
Supplementary Figure 1c	BM, Day 6, Cas9- vs 20.12 (Cas9+)	<0.0001
	SP, Day 6, Cas9- vs 20.12 (Cas9+)	<0.0001
	SP, Day 8, Cas9- vs 20.12 (Cas9+)	<0.0001
	SP, Day 10, Cas9- vs 20.12 (Cas9+)	0.0009
	PB, Day 6, Cas9- vs 20.12 (Cas9+)	<0.0001
	PB, Day 8, Cas9- vs 20.12 (Cas9+)	<0.0001
	PB, Day 10, Cas9- vs 20.12 (Cas9+)	<0.0001
