# Supplementary material for: Leukemia-intrinsic determinants of CAR-T response revealed by iterative in vivo genome-wide CRISPR screening
Source: Nat Commun. 2023 Dec 5;14:8048. doi: 10.1038/s41467-023-43790-2 (PMC10698189; doi:10.1038/s41467-023-43790-2)
Supplement: Supplementary file 8 — Source Data [file 41467_2023_43790_MOESM8_ESM.xlsx]

## Sheet: Sheet1
Figure 1a data
Survival data for mice treated with increasing doses of anti-mCD19 CAR-T cells or control cells targeting human EGFRvIII
Note: All mice dosed w/CAR-T cells on 7/15/20
	Mouse tag number	DOI	Death date	Death day (after transplantation)	CAR type	CAR dose	Number of B-ALL cells injected per animal
	AR1935	2020-07-13	2020-07-27	14	None	None	600000
	AR1936	2020-07-13	2020-07-27	14	None	None	600000
	AR1937	2020-07-13	2020-07-27	14	None	None	600000
	AR1938	2020-07-13	2020-07-26	13	None	None	600000
	AR1939	2020-07-13	2020-07-26	13	None	None	600000
	AR1945	2020-07-13	2020-07-27	14	anti-hEGFRvIII	10^7	600000
	AR1946	2020-07-13	2020-07-27	14	anti-hEGFRvIII	10^7	600000
	AR1947	2020-07-13	2020-07-27	14	anti-hEGFRvIII	10^7	600000
	AR1948	2020-07-13	2020-07-26	13	anti-hEGFRvIII	10^7	600000
	AR1949	2020-07-13	2020-07-27	14	anti-hEGFRvIII	10^7	600000
	AR1955	2020-07-13	2020-08-15	33	anti-mCD19	10^7	600000
	AR1956	2020-07-13	2020-08-09	27	anti-mCD19	10^7	600000
	AR1957	2020-07-13	2020-08-05	23	anti-mCD19	10^7	600000
	AR1958	2020-07-13	2020-08-26	44	anti-mCD19	10^7	600000
	AR1959	2020-07-13	2020-09-03	53	anti-mCD19	10^7	600000
	AR1965	2020-07-13	2020-08-17	35	anti-mCD19	7x10^6	600000
	AR1966	2020-07-13	2020-08-06	24	anti-mCD19	7x10^6	600000
	AR1967	2020-07-13	2020-08-17	35	anti-mCD19	7x10^6	600000
	AR1968	2020-07-13	2020-08-09	27	anti-mCD19	7x10^6	600000
	AR1969	2020-07-13	2020-08-09	27	anti-mCD19	7x10^6	600000
Figure 1f data
BLI counts for in vivo bioluminescence imaging by CAR type and dose
	CAR-T cell type and dose
	No CAR-T	α-hEGFRv3 107	α-mCD19 7x106	α-mCD19 107
	728900	762200	24910	16350
	751200	583000	19630	14940
	576400	967000	32000	20010
	1195000	836500	18150	15880
	660400	138500	26720	25030
	47570	781100	363300	28210
	786700	111100	7724	11570
	784900	61830	20180	14620
	47780	624900	16530	13080
	514100	873500	20210	17340
Figure 1g data
Percent surviving B-ALL cells (relative to no CAR-T control wells) assayed 24h after in vitro co-culture with indicated CAR-T cell type and dose (E:T ratio)
			CAR-T cell type
			α-hEGFRvIII			α-mCD19
	Effector to Target (E:T) ratio	No CAR-T	1.07096	0.917531	1.01151	1.05974	0.97635	0.963909
		1:10	0.916231	0.971816	0.942277	0.776207	0.779745	0.803741
		1:5	0.859519	0.897416	0.883874	0.667449	0.658555	0.583765
		1:2	0.887099	0.82612	0.81041	0.451887	0.493586	0.498983
		1:1	0.762976	0.813286	0.790418	0.364014	0.393445	0.423013
Figure 1h data
Percent of surviving B-ALL cells that are murine CD19 positive (relative to no CAR-T control wells) 24h after in vitro co-culture with indicated CAR-T cell type and dose (E:T ratio)
			CAR-T cell type
			α-hEGFRvIII									α-mCD19
	Effector to Target (E:T) ratio	No CAR-T	0.999	0.999	0.998	0.99	0.99	0.99				1	1	1	0.99	0.99	0.99
		1:10	1	1	0.999	0.98	0.98	0.98	0.97	0.95	0.92	0.919	0.917	0.924	0.46	0.41	0.84	0.83	0.88
		1:5	1	1	1	0.99	0.99	0.99	0.98	0.98	0.98	0.913	0.893	0.902	0.2	0.22	0.22	0.79	0.77	0.74
		1:2	0.999	0.999	0.998	0.98	0.98	0.98				0.013	0.0152	0.0222	0.01	0.01	0.01
		1:1	1	0.999	0.999	0.98	0.88	0.98				0.0124	0.0179	0.0093	0.01	0.01
Figure 1i data
CAR-T cell concentrations (relative to CAR-T cell only control wells) by CAR-T cell type and Effector to Target (E:T) cell ratio after 24h in vitro kill assay
		CAR-T cell type
	Effector to target (E:T) ratio	α-hEGFRvIII			α-mCD19
	1:10	0.661102	0.578963	0.486443	0.710874	0.718524	0.660259
	1:5	0.920914	0.932607	0.874807	0.944371	0.985405	0.900338
	1:2	0.528612	0.517232	0.54642	1.20958	1.09459	1.15719
	1:1	0.723458	0.735555	0.752521	1.04968	1.13698	1.14196
Figure 1j data
Interferon gamma (IFNg) concentration detected in tissue culture supernatant 24 hours after in vitro co-culture of B-ALL cells with indicated CAR-T cell type and dose (E:T ratio)
			CAR-T cell type
			α-hEGFRvIII			α-mCD19			B-ALL only (No CAR-T)						CAR-T only (No B-ALL)
	Effector to Target (E:T) ratio	1:10	0.9753	1.1163	1.0846	58.3898	64.0438	59.746	0.9677	1.1967	1.0688	1.1563	1.2785	1.3785	0.0021	0.0019	0.0017
		1:5	1.1644	1.1724	1.1403	55.3518	70.5273	62.2793	1.0062	1.1724	1.1243	1.1967	1.2293	1.262	0.0018	0.0021	0.0021
		1:2	1.2977	1.3247	1.0194	215.113	229.267	257.489	0.9611	0.9364	1.0194	1.0532	1.011	1.1216	0.004	0.0047	0.004
		1:1	1.5747	1.361	1.6223	202.198	190.548	199.322	0.9529	1.2887	1.1737	1.1389	1.011	1.0194	0.0059	0.0055	0.0063
Figure 1k data
Percent Tomato positive B-ALL cells in the bone marrow (of DAPI negative live cells) four days after adoptive cell transfer of the indicated CAR-T cell type and dose
	CAR-T cell type (and dose)
	α-hEGFRvIII (15x106)	α-mCD19 (107)	α-mCD19 (15x106)
	89.4	54.4	14.7
	82.6	57.7	42
	81.7	43.4	11
	90.3	60	20.5
Percent Tomato positive B-ALL cells in the spleen (of DAPI negative live cells) four days after adoptive cell transfer of the indicated CAR-T cell type and dose
	CAR-T cell type (and dose)
	α-hEGFRvIII (15x106)	α-mCD19 (107)	α-mCD19 (15x106)
	87.9	15.1	0.9
	75.1	46	0.3
	77.6	1.2	0
	86.2	10	0
Percent Tomato positive B-ALL cells in the peripheral blood (of DAPI negative live cells) four days after adoptive cell transfer of the indicated CAR-T cell type and dose
	CAR-T cell type (and dose)
	α-hEGFRvIII (15x106)	α-mCD19 (107)	α-mCD19 (15x106)
	79	9.7	3.5
	79.4	16.8	1.3
	79.2	6.9	3.5
	78.8	7.4	0.2
	74	37.3	1.2
Figure 1l data
Percent murine CD19 positive B-ALL cells in the bone marrow (of live DAPI negative, tomato positive B-ALL cells) four days after adoptive cell transfer of the indicated CAR-T cell type and dose
	CAR-T cell type (and dose)
	α-hEGFRvIII (15x106)	α-mCD19 (107)	α-mCD19 (15x106)
	100	6.9	1
	99.9	9.4	0.5
	100	2.2	0.2
	99.9	5.5	0.2
Percent murine CD19 positive B-ALL cells in the spleen (of live DAPI negative, tomato positive B-ALL cells) four days after adoptive cell transfer of the indicated CAR-T cell type and dose
	CAR-T cell type (and dose)
	α-hEGFRvIII (15x106)	α-mCD19 (107)	α-mCD19 (15x106)
	98.2	8.1	0
	99.2	25.1	6.2
	99.3	0	0
	99.5	1.7	0
Percent murine CD19 positive B-ALL cells in the peripheral blood (of live DAPI negative, tomato positive B-ALL cells) four days after adoptive cell transfer of the indicated CAR-T cell type and dose
	CAR-T cell type (and dose)
	α-hEGFRvIII (15x106)	α-mCD19 (107)	α-mCD19 (15x106)
	98.7	7	0
	98.2	9.3	0
	97.6	3.6	1.3
	98	8.2	0
	97.6	27.7	5.3
Figure 1m data
Percent CD8 positive, GFP positive CAR-T cells in the bone marrow (of all live, DAPI negative cells) four days after adoptive cell transfer of the indicated CAR-T cell type and dose
	CAR-T cell type (and dose)
	α-hEGFRvIII (15x106)	α-mCD19 (107)	α-mCD19 (15x106)
	0.1	10.1	23.5
	0.2	10.8	14.1
	0.1	12.1	29.1
	0.1	9.1	17
Percent CD8 positive, GFP positive CAR-T cells in the spleen (of all live, DAPI negative cells) four days after adoptive cell transfer of the indicated CAR-T cell type and dose
	CAR-T cell type (and dose)
	α-hEGFRvIII (15x106)	α-mCD19 (107)	α-mCD19 (15x106)
	0.7	20.5	34.9
	1.3	13.4	17
	0.7	21.3	28.4
	0.8	13.8	19.5
Percent CD8 positive, GFP positive CAR-T cells in the peripheral blood (of all live, DAPI negative cells) four days after adoptive cell transfer of the indicated CAR-T cell type and dose
	CAR-T cell type (and dose)
	α-hEGFRvIII (15x106)	α-mCD19 (107)	α-mCD19 (15x106)
	1	7.8	18.2
	1.1	6.3	34
	0.9	12.6	18.1
	0.6	3.9	31.5
	1.4	1.8	18.2
Figure 3b data
Bone marrow Log2 fold depletion/enrichment of Cas9 positive RH62 B-ALL cells infected with indicated guide after treatment with indicated CAR-T cell type
	Gene targeted	sgRNA#	anti-hEGFRvIII CAR-T									anti-mCD19 CAR-T
	Ifngr1	1	0.160283	0.0206103	-0.0279465	0.00690286	-0.0528519	-0.0590444	-0.140399	-0.0972131	-0.193162	-4.59957	-1.39102	-4.38198	-2.719
		2	0.00527494	-0.051098	-0.0731664	-0.0899421	-0.0293621					-7.50779	-3.89112	-2.19794	-3.95525
	Jak2	1	-0.0220684	-0.0529745	-0.0444797	-0.337756	-0.0388441	0.263034	0.224966	0.236493	0.289097	-12.3636	-5.92064	-3.51457	-3.54057	-4.76121	-3.0145
		2	-0.137761	-0.0658879	-0.0658879	-0.0986159	-0.0181473	-0.0040355	-0.0701878	-0.0326047	0.18152	-8.75077	-2.88897	-0.613583	-5.46589	-3.22454
	Stat1	1	-0.037104	-0.0399981	-0.0028205	-0.0399981	-0.0141581					-5.26665	-8	-8.62149	-3.0528	0.954196
		2	-0.109549	-0.16601	-0.137504	-0.0200976	-0.0317089					-5.17564	-6.98299	-2.36387	-4.08092
	CD19	1	0.0942153	0.0691244	-0.0510476	0.0775366	0.0146766	0.0817941	0.0742009	0.141142		0.959611	0.983681	0.98815	0.982189	0.956574	1.35833	1.3442	1.3599
		2	0.0461702	0.0404791	-0.0117772	-0.106464	0.0347654					0.923219	0.953818	0.970375	0.940129	0.952303
	lacZ	1	0.00796338	0.0625092	0.141853	-0.018754	-0.079334					0.876404	0.030802	0.22696	0.552662
Figure 3c data
Splenic Log2 fold depletion/enrichment of Cas9 positive RH62 B-ALL cells infected with indicated guide after treatment with indicated CAR-T cell type
	Gene targeted	sgRNA#	anti-hEGFRvIII CAR-T									anti-mCD19 CAR-T
	Ifngr1	1	0.256098	0.0442893	-0.006936	-0.0385677	-0.0564451	-0.108864	-0.156429	-0.124545	-0.13245	-3.68598	-1.73812	-4.73121	-2.32374
		2	0.00527494	-0.0843285	-0.0676176	-0.0731664	-0.121214					-12.4147	-4.38678	-12.4147	-6.6598
	Jak2	1	-0.0816572	-0.113881	-0.17438	0.0109089	-0.10208	0.104337	0.141596	0.125155	0.145677	-12.3636	-6.43285	-3.96438	-3.74299	-5.26882	-2.57239
		2	-0.163499	-0.154868	-0.120854	-0.15774	-0.120854	-0.0408723	-0.113128	-0.0408723	0.066931	-8.99178	-3.08052	0.0531113	-4.03096	-3.31389
	Stat1	1	-0.114304	-0.105182	-0.108216	-0.129635	-0.0781591					-12.3219	-11.6439	-9.51457	-1.84013	0.935165
		2	-0.0972972	-0.275634	-0.146943	-0.106477	-0.0641303					-5.82919	-6.84549	-2.98525	-4.02415
	CD19	1	-0.158904	0.0378529	0.0263113	0.121592	-0.0148274	0.122857	-0.0161197	0.173483		0.952006	0.939753	0.961127	0.941291	0.986662	1.28951	1.32032	1.27798
		2	-0.0117772	0.0145875	0.0261523	0.0232698	0.155518					0.899836	0.902976	0.891957	0.915466	0.896689
	lacZ	1	-0.0570095	-0.0432301	-0.0214531	-0.0653408	0.00796338					0.85743	0.179946	0.158674	0.0342017
Figure 3d data
Survival curve data for experiments examining the consequence of losing IFN𝝲/JAK/STAT pathway members in vivo
	Mouse tag #	Date of B-ALL cell injection (DOI)	Adoptive cell transfer date	Death date	Days alive after B-ALL transplantation	CAR-T cell type	B-ALL cell line injected	Single Cell Clone Injected	Gene Targeted
	AR2226	2021-02-17	2021-02-19	2021-02-28	11	anti-hEGFRvIII	RH62	sg110_4	Neutral Guide
	AR2227	2021-02-17	2021-02-19	2021-02-28	11	anti-hEGFRvIII	RH62	sg110_4	Neutral Guide
	AR2228	2021-02-17	2021-02-19	2021-02-28	11	anti-hEGFRvIII	RH62	sg110_4	Neutral Guide
	AR2229	2021-02-17	2021-02-19	2021-02-28	11	anti-hEGFRvIII	RH62	sg110_4	Neutral Guide
	AR2230	2021-02-17	2021-02-19	2021-02-28	11	anti-hEGFRvIII	RH62	sg110_4	Neutral Guide
	AR2231	2021-02-17	2021-02-19	2021-03-09	20	anti-mCD19	RH62	sg110_4	Neutral Guide
	AR2232	2021-02-17	2021-02-19	2021-02-27	10	anti-mCD19	RH62	sg110_4	Neutral Guide
	AR2233	2021-02-17	2021-02-19	2021-03-01	12	anti-mCD19	RH62	sg110_4	Neutral Guide
	AR2234	2021-02-17	2021-02-19	2021-04-13	55	anti-mCD19	RH62	sg110_4	Neutral Guide
	AR2235	2021-02-17	2021-02-19	2021-03-04	15	anti-mCD19	RH62	sg110_4	Neutral Guide
	AR2236	2021-02-17	2021-02-19	2021-02-28	11	anti-hEGFRvIII	RH62	sg103_1	Jak2
	AR2237	2021-02-17	2021-02-19	2021-02-28	11	anti-hEGFRvIII	RH62	sg103_1	Jak2
	AR2238	2021-02-17	2021-02-19	2021-02-28	11	anti-hEGFRvIII	RH62	sg103_1	Jak2
	AR2239	2021-02-17	2021-02-19	2021-02-28	11	anti-hEGFRvIII	RH62	sg103_1	Jak2
	AR2240	2021-02-17	2021-02-19	2021-02-28	11	anti-hEGFRvIII	RH62	sg103_1	Jak2
	AR2241	2021-02-17	2021-02-19	alive as of 9/20/21		anti-mCD19	RH62	sg103_1	Jak2
	AR2242	2021-02-17	2021-02-19	2021-03-03	14	anti-mCD19	RH62	sg103_1	Jak2
	AR2243	2021-02-17	2021-02-19	alive as of 9/20/21		anti-mCD19	RH62	sg103_1	Jak2
	AR2244	2021-02-17	2021-02-19	2021-03-14	25	anti-mCD19	RH62	sg103_1	Jak2
	AR2245	2021-02-17	2021-02-19	alive as of 9/20/21		anti-mCD19	RH62	sg103_1	Jak2
	AR2246	2021-02-17	2021-02-19	2021-02-28	11	anti-hEGFRvIII	RH62	sg94_6	Stat1
	AR2247	2021-02-17	2021-02-19	2021-02-28	11	anti-hEGFRvIII	RH62	sg94_6	Stat1
	AR2248	2021-02-17	2021-02-19	2021-02-28	11	anti-hEGFRvIII	RH62	sg94_6	Stat1
	AR2249	2021-02-17	2021-02-19	2021-02-28	11	anti-hEGFRvIII	RH62	sg94_6	Stat1
	AR2250	2021-02-17	2021-02-19	2021-02-28	11	anti-hEGFRvIII	RH62	sg94_6	Stat1
	AR2251	2021-02-17	2021-02-19	alive as of 9/20/21		anti-mCD19	RH62	sg94_6	Stat1
	AR2252	2021-02-17	2021-02-19	alive as of 9/20/21		anti-mCD19	RH62	sg94_6	Stat1
	AR2253	2021-02-17	2021-02-19	alive as of 9/20/21		anti-mCD19	RH62	sg94_6	Stat1
	AR2254	2021-02-17	2021-02-19	alive as of 9/20/21		anti-mCD19	RH62	sg94_6	Stat1
	AR2255	2021-02-17	2021-02-19	alive as of 9/20/21		anti-mCD19	RH62	sg94_6	Stat1
	AR2256	2021-02-17	2021-02-19	2021-02-28	11	anti-hEGFRvIII	RH62	sg105_5	Ifngr1
	AR2257	2021-02-17	2021-02-19	2021-02-28	11	anti-hEGFRvIII	RH62	sg105_5	Ifngr1
	AR2258	2021-02-17	2021-02-19	2021-02-28	11	anti-hEGFRvIII	RH62	sg105_5	Ifngr1
	AR2259	2021-02-17	2021-02-19	2021-02-28	11	anti-hEGFRvIII	RH62	sg105_5	Ifngr1
	AR2260	2021-02-17	2021-02-19	2021-02-28	11	anti-hEGFRvIII	RH62	sg105_5	Ifngr1
	AR2261	2021-02-17	2021-02-19	alive as of 9/20/21		anti-mCD19	RH62	sg105_5	Ifngr1
	AR2262	2021-02-17	2021-02-19	alive as of 9/20/21		anti-mCD19	RH62	sg105_5	Ifngr1
	AR2263	2021-02-17	2021-02-19	alive as of 9/20/21		anti-mCD19	RH62	sg105_5	Ifngr1
	AR2264	2021-02-17	2021-02-19	alive as of 9/20/21		anti-mCD19	RH62	sg105_5	Ifngr1
	AR2265	2021-02-17	2021-02-19	alive as of 9/20/21		anti-mCD19	RH62	sg105_5	Ifngr1
Figure 3e data
Splenic Log2 fold depletion/enrichment of Cas9 positive RH62 B-ALL cells infected with indicated guide against Ptpn2 or Fitm2 after treatment with indicated CAR-T cell type
	Gene targeted	anti-hEGFRvIII CAR-T					anti-mCD19 CAR-T
	Ptpn2	-0.0208787	0.0806185	0.0246621	0.200913	0.138257	-2.41172	-6.63559	-6.59495
	Fitm2	0.00992787	-0.0582146	-0.0657779	-0.0302002	-0.117894	-2.63753	-1.62072	-9.63753
Figure 3f data
Survival curve data for experiments examining the consequence global IFN𝝲 targeting using anti-IFN𝝲 blocking antibody or isotype control in vivo
	Mouse #	Date of B-ALL cell injection (DOI)	Adoptive cell transfer date	Death date	Days alive after B-ALL transplantation	CAR-T type	Blocking Antibody type
	AR1	2021-05-23	2021-05-25	2021-06-02	10	anti-hEGFRvIII	Isotype control
	AR2	2021-05-23	2021-05-25	2021-06-02	10	anti-hEGFRvIII	Isotype control
	AR3	2021-05-23	2021-05-25	2021-06-02	10	anti-hEGFRvIII	Isotype control
	AR4	2021-05-23	2021-05-25	2021-06-02	10	anti-hEGFRvIII	Isotype control
	AR5	2021-05-23	2021-05-25	2021-06-02	10	anti-hEGFRvIII	Isotype control
	AR6	2021-05-23	2021-05-25	2021-06-02	10	anti-hEGFRvIII	Isotype control
	AR7	2021-05-23	2021-05-25	2021-06-03	11	anti-hEGFRvIII	anti-IFNg antibody
	AR8	2021-05-23	2021-05-25	2021-06-02	10	anti-hEGFRvIII	anti-IFNg antibody
	AR9	2021-05-23	2021-05-25	2021-06-03	11	anti-hEGFRvIII	anti-IFNg antibody
	AR10	2021-05-23	2021-05-25	2021-06-02	10	anti-hEGFRvIII	anti-IFNg antibody
	AR11	2021-05-23	2021-05-25	2021-06-03	11	anti-hEGFRvIII	anti-IFNg antibody
	AR12	2021-05-23	2021-05-25	2021-08-18	87	anti-mCD19	Isotype control
	AR13	2021-05-23	2021-05-25	2021-07-29	67	anti-mCD19	Isotype control
	AR14	2021-05-23	2021-05-25	2021-07-15	53	anti-mCD19	Isotype control
	AR15	2021-05-23	2021-05-25	2021-07-11	49	anti-mCD19	Isotype control
	AR16	2021-05-23	2021-05-25	2021-07-13	51	anti-mCD19	Isotype control
	AR17	2021-05-23	2021-05-25	2021-06-29	37	anti-mCD19	Isotype control
	AR18	2021-05-23	2021-05-25	2021-06-04	12	anti-mCD19	anti-IFNg antibody
	AR19	2021-05-23	2021-05-25	2021-06-06	14	anti-mCD19	anti-IFNg antibody
	AR20	2021-05-23	2021-05-25	2021-06-06	14	anti-mCD19	anti-IFNg antibody
	AR21	2021-05-23	2021-05-25	2021-06-07	15	anti-mCD19	anti-IFNg antibody
	AR22	2021-05-23	2021-05-25	2021-06-04	12	anti-mCD19	anti-IFNg antibody
Figure 3g and Supplemental figure 5f data
Survival curve data for experiments examining the consequence global IFN𝝲 targeting during CAR-T therapy using Ruxolitinib or vehicle control in vivo
Note: mouse# AR2118 and AR2128 sacrificed after bad injections
	Mouse #	Date of B-ALL cell injection (DOI)	Adoptive cell transfer date	Death date	Days alive after B-ALL transplantation	CAR-T type	CAR-T dose	Ruxolitinib or vehicle?
	AR23	2021-01-10	2021-01-12	2021-01-21	11	anti-hEGFRvIII	5x10^6	Vehicle
	AR24	2021-01-10	2021-01-12	2021-01-23	13	anti-hEGFRvIII	5x10^6	Vehicle
	AR25	2021-01-10	2021-01-12	2021-01-21	11	anti-hEGFRvIII	5x10^6	Vehicle
	AR26	2021-01-10	2021-01-12	2021-01-21	11	anti-hEGFRvIII	5x10^6	Vehicle
	AR27	2021-01-10	2021-01-12	2021-01-23	13	anti-hEGFRvIII	5x10^6	Vehicle
	AR28	2021-01-10	2021-01-12	2021-01-19	9	anti-hEGFRvIII	5x10^6	Ruxolitinib
	AR29	2021-01-10	2021-01-12	2019-01-22	12	anti-hEGFRvIII	5x10^6	Ruxolitinib
	AR30	2021-01-10	2021-01-12	2021-01-19	9	anti-hEGFRvIII	5x10^6	Ruxolitinib
	AR31	2021-01-10	2021-01-12	2021-01-19	9	anti-hEGFRvIII	5x10^6	Ruxolitinib
	AR32	2021-01-10	2021-01-12	2021-01-25	15	anti-mCD19	5x10^6	Vehicle
	AR33	2021-01-10	2021-01-12	2021-01-26	16	anti-mCD19	5x10^6	Vehicle
	AR34	2021-01-10	2021-01-12	2021-01-26	16	anti-mCD19	5x10^6	Vehicle
	AR35	2021-01-10	2021-01-12	2021-01-27	17	anti-mCD19	5x10^6	Vehicle
	AR36	2021-01-10	2021-01-12	2021-01-27	17	anti-mCD19	5x10^6	Vehicle
	AR37	2021-01-10	2021-01-12	2021-01-21	11	anti-mCD19	5x10^6	Ruxolitinib
	AR38	2021-01-10	2021-01-12	2021-01-21	11	anti-mCD19	5x10^6	Ruxolitinib
	AR39	2021-01-10	2021-01-12	2021-01-21	11	anti-mCD19	5x10^6	Ruxolitinib
	AR40	2021-01-10	2021-01-12	2021-01-21	11	anti-mCD19	5x10^6	Ruxolitinib
	AR41	2021-01-10	2021-01-12	2021-01-26	16	anti-mCD19	2.5x10^6	Vehicle
	AR42	2021-01-10	2021-01-12	2021-01-26	16	anti-mCD19	2.5x10^6	Vehicle
	AR43	2021-01-10	2021-01-12	2021-01-24	14	anti-mCD19	2.5x10^6	Vehicle
	AR44	2021-01-10	2021-01-12	2021-01-24	14	anti-mCD19	2.5x10^6	Vehicle
	AR45	2021-01-10	2021-01-12	2021-01-25	15	anti-mCD19	2.5x10^6	Vehicle
	AR46	2021-01-10	2021-01-12	2021-01-21	11	anti-mCD19	2.5x10^6	Ruxolitinib
	AR47	2021-01-10	2021-01-12	2021-01-21	11	anti-mCD19	2.5x10^6	Ruxolitinib
	AR48	2021-01-10	2021-01-12	2021-01-21	11	anti-mCD19	2.5x10^6	Ruxolitinib
	AR49	2021-01-10	2021-01-12	2021-01-21	11	anti-mCD19	2.5x10^6	Ruxolitinib
	AR50	2021-01-10	2021-01-12	2021-01-22	12	anti-mCD19	2.5x10^6	Ruxolitinib
	AR51	2021-01-10	2021-01-12	2021-01-21	11	None	N/A	Ruxolitinib
	AR52	2021-01-10	2021-01-12	2021-01-21	11	None	N/A	Ruxolitinib
	AR53	2021-01-10	2021-01-12	2021-01-18	8	None	N/A	Ruxolitinib
Figure 4b data
Log2 fold depletion/enrichment of Cas9 positive Qa-1b knock out pancreas ductal adenocarcinoma (KPC model) cells that were wither pretreated with exogenous recombinant IFNg (right) or not (left), and then treated with indicated CAR-T cell type.
	No pre-treatment with exogenous recombinant IFNg						Plus pre-treatment with exogenous recombinant IFNg
	Effector to Target cell (E:T) ratio						Effector to Target cell (E:T) ratio
	No T cells	0.0423611	0.0430556	0.0444444			No T cells	0.0423611	0.0430556	0.0444444
	-0.00215	-0.195703	0.117565	0.116577			0.0365734	-0.562521	-0.234826	-0.209192
	0.002147	-0.117084	0.0939683	0.126124			-0.0375247	-0.610468	-0.239397	-0.235985
		-0.191043	0.0187842	0.0829403				-0.482492	-0.295433	-0.325106
Figure 4c data
Survival curve data for experiments examining the consequence of H2-T23 loss on CAR-T response in vivo
	Mouse tag #	Mouse strain	Date of B-ALL cell injection (DOI)	Adoptive cell transfer date	Death date	Days alive after B-ALL transplantation	CAR-T cell type	B-ALL cell line injected
	AR2333	NSG	2021-06-12	2021-06-14	2021-06-22	10	anti-hEGFRvIII	Qa1b KO (sg112)
	AR2334	NSG	2021-06-12	2021-06-14	2021-06-22	10	anti-hEGFRvIII	Qa1b KO (sg112)
	AR2335	NSG	2021-06-12	2021-06-14	2021-06-22	10	anti-hEGFRvIII	Qa1b KO (sg112)
	AR2336	NSG	2021-06-12	2021-06-14	2021-06-22	10	anti-hEGFRvIII	Qa1b KO (sg112)
	AR2337	NSG	2021-06-12	2021-06-14	2021-06-22	10	anti-hEGFRvIII	Qa1b KO (sg112)
	AR2338	NSG	2021-06-12	2021-06-14	2021-08-13	62	anti-mCD19	Qa1b KO (sg112)
	AR2339	NSG	2021-06-12	2021-06-14	2021-07-27	45	anti-mCD19	Qa1b KO (sg112)
	AR2340	NSG	2021-06-12	2021-06-14	2021-07-31	49	anti-mCD19	Qa1b KO (sg112)
	AR2341	NSG	2021-06-12	2021-06-14	2021-07-12	30	anti-mCD19	Qa1b KO (sg112)
	AR2342	NSG	2021-06-12	2021-06-14	2021-09-03	83	anti-mCD19	Qa1b KO (sg112)
	AR2343	B6	2021-06-12	2021-06-14	2021-06-22	10	anti-hEGFRvIII	Qa1b KO (sg112)
	AR2344	B6	2021-06-12	2021-06-14	2021-06-22	10	anti-hEGFRvIII	Qa1b KO (sg112)
	AR2345	B6	2021-06-12	2021-06-14	2021-06-22	10	anti-hEGFRvIII	Qa1b KO (sg112)
	AR2346	B6	2021-06-12	2021-06-14	2021-06-22	10	anti-hEGFRvIII	Qa1b KO (sg112)
	AR2347	B6	2021-06-12	2021-06-14	2021-06-22	10	anti-hEGFRvIII	Qa1b KO (sg112)
	AR2348	B6	2021-06-12	2021-06-14	Alive as of 2/10/22		anti-mCD19	Qa1b KO (sg112)
	AR2349	B6	2021-06-12	2021-06-14	Alive as of 2/10/22		anti-mCD19	Qa1b KO (sg112)
	AR2350	B6	2021-06-12	2021-06-14	2021-07-13	31	anti-mCD19	Qa1b KO (sg112)
	AR2351	B6	2021-06-12	2021-06-14	Alive as of 2/10/22		anti-mCD19	Qa1b KO (sg112)
	AR2352	B6	2021-06-12	2021-06-14	Alive as of 2/10/22		anti-mCD19	Qa1b KO (sg112)
	AR2362	B6	2021-06-12	2021-06-14	Alive as of 2/10/22		anti-mCD19	Qa1b KO (sg112)
Figure 4d data
Mean fluorescence intensity (MFI) of Qa-1b-Brilliant Violet 786 after in vitro CAR-T treatment of single cell clones (scc) deficient in indicated components of the IFN𝝲/JAK/STAT pathway at two different E:T ratios, as assayed using flow cytometry.
		No CAR-T			E:T of 1:2						E:T of 1:10
					α-hEGFRvIII			α-mCD19			α-hEGFRvIII			α-mCD19
	scc#1 WT CTR	7093	6748	6452	8586	8232	8276	14944	14763	14605	7895	7955	7849	13173	11926	11442
	scc#2 Stat1−/−	6225	6670	7287	8942	7606	8814	7394	9494	7363	7896	7372	7285	7053	8158	7306
	scc#3 Jak2−/−	7417	6955	6844	7876	7737	8218	9644	9246	8850	8520	7697	7525	8303	8099	8212
	scc#4 Ifngr1−/−	6310	6524	6348	8390	7860	7813	8184	8463	8349	7192	7198	7246	7611	7638	7358
Figure 4f data
Survival curve data for experiments examining the consequence of NKG2A blockade during CAR-T therapy using anti-mNKG2A or control (non targeting) monoclonal antibody in vivo
	Mouse tag #	Date of B-ALL cell injection (DOI)	Adoptive cell transfer date	Death date	Days alive after B-ALL transplantation	Antibody type dosed	CAR-T cell type injected
	AR2411	2022-01-16	2022-01-18	2022-01-28	12	Anti-trinitrophenol control	Anti-hEGFRvIII
	AR2412	2022-01-16	2022-01-18	2022-01-27	11	Anti-trinitrophenol control	Anti-hEGFRvIII
	AR2413	2022-01-16	2022-01-18	2022-01-28	12	Anti-trinitrophenol control	Anti-hEGFRvIII
	AR2414	2022-01-16	2022-01-18	2022-01-28	12	Anti-trinitrophenol control	Anti-hEGFRvIII
	AR2415	2022-01-16	2022-01-18	2022-01-28	12	Anti-trinitrophenol control	Anti-hEGFRvIII
	AR2416	2022-01-16	2022-01-18	2022-02-02	17	Anti-trinitrophenol control	anti-mCD19
	AR2417	2022-01-16	2022-01-18	2022-02-04	19	Anti-trinitrophenol control	anti-mCD19
	AR2418	2022-01-16	2022-01-18	2022-02-02	17	Anti-trinitrophenol control	anti-mCD19
	AR2419	2022-01-16	2022-01-18	2022-02-01	16	Anti-trinitrophenol control	anti-mCD19
	AR2420	2022-01-16	2022-01-18	2022-02-02	17	Anti-trinitrophenol control	anti-mCD19
	AR2421	2022-01-16	2022-01-18	2022-01-28	12	Anti-mNKG2A	Anti-hEGFRvIII
	AR2422	2022-01-16	2022-01-18	2022-01-28	12	Anti-mNKG2A	Anti-hEGFRvIII
	AR2423	2022-01-16	2022-01-18	2022-01-28	12	Anti-mNKG2A	Anti-hEGFRvIII
	AR2424	2022-01-16	2022-01-18	2022-01-28	12	Anti-mNKG2A	Anti-hEGFRvIII
	AR2425	2022-01-16	2022-01-18	2022-01-28	12	Anti-mNKG2A	Anti-hEGFRvIII
	AR2426	2022-01-16	2022-01-18	alive as of 3/10/22	alive as of day 53	Anti-mNKG2A	anti-mCD19
	AR2427	2022-01-16	2022-01-18	2022-02-22	37	Anti-mNKG2A	anti-mCD19
	AR2428	2022-01-16	2022-01-18	alive as of 3/10/22	alive as of day 53	Anti-mNKG2A	anti-mCD19
	AR2429	2022-01-16	2022-01-18	2022-02-12	27	Anti-mNKG2A	anti-mCD19
	AR2430	2022-01-16	2022-01-18	2022-02-10	25	Anti-mNKG2A	anti-mCD19
Figure 4g data
Survival curve data for experiments examining the consequence of NK cell depletion using anti-NK1.1 antibody or an isotype control on response to CAR-T therapy in vivo
	Mouse tag #	Date of B-ALL cell injection (DOI)	Adoptive cell transfer date	Death date	Days alive after B-ALL transplantation	Antibody type dosed	CAR-T cell type injected
	1000	2023-01-09	2023-01-11	2023-01-19	10	Anti-mNK1.1	anti-hEGFRvIII
	1001	2023-01-09	2023-01-11	2023-01-19	10	Anti-mNK1.1	anti-hEGFRvIII
	1002	2023-01-09	2023-01-11	2023-01-20	11	Anti-mNK1.1	anti-hEGFRvIII
	1003	2023-01-09	2023-01-11	2023-01-20	11	Anti-mNK1.1	anti-hEGFRvIII
	1004	2023-01-09	2023-01-11	2023-01-20	11	Anti-mNK1.1	anti-hEGFRvIII
	1005	2023-01-09	2023-01-11	2023-01-19	10	Isotype control	anti-hEGFRvIII
	1006	2023-01-09	2023-01-11	2023-01-19	10	Isotype control	anti-hEGFRvIII
	1007	2023-01-09	2023-01-11	2023-01-20	11	Isotype control	anti-hEGFRvIII
	1008	2023-01-09	2023-01-11	2023-01-20	11	Isotype control	anti-hEGFRvIII
	1009	2023-01-09	2023-01-11	2023-01-20	11	Isotype control	anti-hEGFRvIII
	1010	2023-01-09	No CAR-T	2023-01-20	11	Anti-mNK1.1	No CAR-T
	1011	2023-01-09	No CAR-T	2023-01-20	11	Anti-mNK1.1	No CAR-T
	1012	2023-01-09	No CAR-T	2023-01-20	11	Isotype control	No CAR-T
	1013	2023-01-09	No CAR-T	2023-01-20	11	Isotype control	No CAR-T
	1014	2023-01-09	2023-01-11	2023-01-24	15	Isotype control	mCD19-CAR
	1015	2023-01-09	2023-01-11	2023-01-24	15	Isotype control	mCD19-CAR
	1016	2023-01-09	2023-01-11	2023-01-29	20	Isotype control	mCD19-CAR
	1017	2023-01-09	2023-01-11	2023-02-17	39	Isotype control	mCD19-CAR
	1018	2023-01-09	2023-01-11	2023-02-17	39	Isotype control	mCD19-CAR
	1019	2023-01-09	2023-01-11	Alive as of 7/29/23	201	Anti-mNK1.1	mCD19-CAR
	1020	2023-01-09	2023-01-11	Alive as of 7/29/23	201	Anti-mNK1.1	mCD19-CAR
	1021	2023-01-09	2023-01-11	Alive as of 7/29/23	201	Anti-mNK1.1	mCD19-CAR
	1022	2023-01-09	2023-01-11	Alive as of 7/29/23	201	Anti-mNK1.1	mCD19-CAR
	1023	2023-01-09	2023-01-11	Alive as of 7/29/23	201	Anti-mNK1.1	mCD19-CAR
Figure 6a data
Genes comprising the sensitizer signature in Figure 6a
PTPN2
TAP1
STUB1
IFNE
WIPI2
PRPF4
GCLC
IL6
NDUFB9
IKBKG
PLXNB3
PAK2
TRAF2
WNT5B
STAT1
IMPDH2
NOS3
SDHD
FBXO6
MAP3K7
VAMP8
EFNB1
CTSK
IRF3
SIGLEC1
RAC2
SIPA1
UBE2D3
PDHB
SOCS1
NFKB2
ADCY2
SEC61B
PNLIP
NCKAP1L
SAP18
CXADR
COX8A
NUP88
AMPD2
MED13L
PLG
EPHB1
AK8
PPP1CB
PPBP
IFNGR1
SNRPD1
ALDOC
SENP2
AIRE
MED13
FPR2
COX7C
DOCK2
IRS1
ECSIT
TUFM
APH1A
SGMS1
GATA4
ATG12
UBE2G2
CAT
CACNG8
JAK2
MCM2
LRRC4C
MTMR4
MEF2C
NTN1
MMP14
IRF1
NDUFA6
FZD10
SPATA13
KLC3
SNRPD3
HLA-E
MAP2K1
DHX33
MAPK11
CFL2
G6PC2
COX7A2
MED16
RAPGEF4
TAB2
ULK2
NBL1
VDAC3
NCOR2
COX4I2
PPP3R2
ICAM1
ABCD4
ROBO3
NECTIN2
ATP5A1
PPP3CA
SHOC2
LAMA4
LPAR2
GPC4
AFP
ATF4
SHC3
BRAF
NSFL1C
NUP210
NRBF2
ENO3
TGFBR1
FOXA3
SEC31A
BCL2L1
RBM48
TNFRSF11A
LMAN1
THOC6
PARD6B
GSTO2
FBXO32
PFKFB4
Figure 6b data
Genes comprising the JAK/STAT/MHC-I signature in Figure 6b
HLA-E
STAT1
IRF1
SOCS1
TAP1
Supplementary figure 1b data
In vitro cut assay using two validated, non-overlapping guides against murine CD19 (mCD19) to examine Cas9 cutting efficiency in Cas9+ 20.12 B-ALL cells, as assayed with flow cytometry and anti-mCD19-BV786 staining antibody. Data are the proportion of live B-ALL cells that are mCD19+.
Experiment completed using two technical replicates and repeated at least 3 times.
Note: both sg#42 and sg#43 target the murine Cd19 locus at different locations
	Days after infection	Cas9-, uninfected		Cas9-, sg#42		Cas9-, sg#43		Cas9+ (20.12), uninfected		Cas9+ (20.12), sg42		Cas9+ (20.12), sg43
	6	100	100	100	99.9	100	99.9	100	100	26.5	30.9	10.1	13.3
	10	100	100	100	97	100	98.6	99.9	100	20.8	25.1	5.2	8.6
Supplementary figure 1c data
In vivo growth kinetics of Tomato+ GFP+ Cas9+ 20.12 cells versus parental Cas9- cells in indicated organs of non-irradiated B6 mice
	Bone Marrow
	Days	Cas9+ (20.12)				Cas9-
	2	0.51	0.45	0.43		0.36	0.33	0.29
	4	10.3	6.79	5.98		13.9	20.7	10.9
	6	87.2	86	86.57		33.4	46.6	56.9	49
	8	87.2	66.3	75.75		73.8	76.2	75.3
	10	80.1	90.3	79.6		83.2	84.3	84.9
	Spleen
	Days	Cas9+ (20.12)				Cas9-
	2	0	0.048	0		0.13	0.09	0.13
	4	13.5	9.03	11.63		6.65	7.95	3.8
	6	87.3	82	82.1		26.5	27.6	32.7	27.5
	8	88.5	84.6	85.91		34.5	35	46.3
	10	64.4	85.3	79.12		53.9	54.8	66.4
	Peripheral Blood
	Days	Cas9+ (20.12)				Cas9-
	2	0	0	0		0	0	0.01
	4	0	0.079	0		0.39	0.85	0.41
	6	64.6	58.4	61.1		28.7	22.4	2.72	2.79
	8	83.2	84.9	84.8		25.8	31.6	40.8
	10	83.7	89.6	85.4		33.9	53.3	62.1
Supplementary figure 1d data
Survival curve data for experiments examining immunogenicity of Cas9 expression in B-ALL cells
	Mouse tag #	Mouse strain	Date of B-ALL cell injection (DOI)	Death date	Days alive after B-ALL transplantation	B-ALL cell line injected
	AR54	NSG	2019-03-17	2019-03-30	14	Tom+ GFP+ Cas9-
	AR55	NSG	2019-03-17	2019-03-30	14	Tom+ GFP+ Cas9-
	AR56	NSG	2019-03-17	2019-03-30	14	Tom+ GFP+ Cas9-
	AR57	NSG	2019-03-17	2019-03-31	15	Tom+ GFP+ Cas9-
	AR58	NSG	2019-03-17	2019-03-31	15	Tom+ GFP+ Cas9-
	AR59	NSG	2019-03-17	2019-03-30	14	Tom+ GFP+ Cas9+ (20.12)
	AR60	NSG	2019-03-17	2019-03-30	14	Tom+ GFP+ Cas9+ (20.12)
	AR61	NSG	2019-03-17	2019-03-31	15	Tom+ GFP+ Cas9+ (20.12)
	AR62	NSG	2019-03-17	2019-03-31	15	Tom+ GFP+ Cas9+ (20.12)
	AR63	NSG	2019-03-17	2019-03-31	15	Tom+ GFP+ Cas9+ (20.12)
	AR64	B6	2019-03-17	2019-03-30	14	Tom+ GFP+ Cas9-
	AR65	B6	2019-03-17	2019-03-30	14	Tom+ GFP+ Cas9-
	AR66	B6	2019-03-17	2019-03-31	15	Tom+ GFP+ Cas9-
	AR67	B6	2019-03-17	2019-03-31	15	Tom+ GFP+ Cas9-
	AR68	B6	2019-03-17	2019-03-31	15	Tom+ GFP+ Cas9-
	AR69	B6	2019-03-17	2019-03-30	14	Tom+ GFP+ Cas9+ (20.12)
	AR70	B6	2019-03-17	2019-03-30	14	Tom+ GFP+ Cas9+ (20.12)
	AR71	B6	2019-03-17	2019-03-31	15	Tom+ GFP+ Cas9+ (20.12)
	AR72	B6	2019-03-17	2019-03-31	15	Tom+ GFP+ Cas9+ (20.12)
	AR73	B6	2019-03-17	2019-03-31	15	Tom+ GFP+ Cas9+ (20.12)
Supplementary figure 1e data
Percent mCD19+ (Eµ-Myc) or hCD19+ (Raji) tumor cells after in vitro treatment with indicated CAR-T cell type and dose, as assayed via flow cytometry
			CTR CAR-T (Eμ-Myc)			α-mCD19 (Eμ-Myc)			CTR CAR-T (Raji)			α-hCD19 (Raji)
	E:T Ratio	No CAR-T	100	100	100	100	100	100	100	100	100	99.8	99.4	99.5
		1:5	99.9	99.6	99.8	49.8	50.21	48.95	99.8	99.7	99.6	77.01	71.66	76.98
		5:1	99.9	99.9	99.9	0	0	0	99.1	99.8	99.6	0	0	0
Supplementary figure 1f data
Bioluminescence (Total flux [p/s]) of irradiated B6 mice treated with indicated CAR-T cell type and dose at indicated time after ACT
Note: On the day of ACT (two days after injection of B-ALL disease), disease burden is undetectable by bioluminescence imaging
			Treated with anti-hEGFRvIII CAR-T cells (15x106)					Treated with anti-mCD19 CAR-T cells (10x106)					Treated with anti-mCD19 CAR-T cells (15x106)
	Days after adoptive cell transfer	3	157200000	149600000	157900000	124000000	91750000	18580000	35710000	20550000	33080000	46140000	23340000	12360000	25100000	9803000	11170000
		4	658000000	369700000	531700000	957900000	479400000	43900000	74830000	43650000	60870000	102600000	47970000	16860000	31420000	9935000	36660000
Supplementary figure 1g data
	Percent of live B-ALL cells that are mCD19+ after in vivo treatment with indicated CAR-T therapy type (harvested from moribund animals), as assayed with flow cytometry							Percent of live cells that are GFP+ CAR-T cells after in vivo treatment with indicated CAR-T therapy type (harvested from moribund animals), as assayed with flow cytometry
	Neutral sgRNA#1 + α-hEGFRvIII (Bone Marrow)	Neutral sgRNA#1 + α-mCD19 (Bone Marrow)	Neutral sgRNA#1 + α-hEGFRvIII (Spleen)	Neutral sgRNA#1 + α-mCD19 (Spleen)				Neutral sgRNA#1 + α-hEGFRvIII (Bone Marrow)	Neutral sgRNA#1 + α-mCD19 (Bone Marrow)	Neutral sgRNA#1 + α-hEGFRvIII (Spleen)	Neutral sgRNA#1 + α-mCD19 (Spleen)
	99.8	0.33	97.8	0.02				0.51	2.68	0.26	1
	99.7	0.012	95.3	0.015				0.29	2	0.27	1.3
	99.8	0.36	98.5	0.09				0.39	1	0.35	0.8
	99.8	0.05	99.2	0.01				0.42	1.8	0.22	3.5
	99.8	0.01	83.1	0.02				0.47	4.6	0.34	1.5
	Neutral sgRNA#2 + α-hEGFRvIII (Bone Marrow)	Neutral sgRNA#2 + α-mCD19 (Bone Marrow)	Neutral sgRNA#2 + α-hEGFRvIII (Spleen)	Neutral sgRNA#2 + α-mCD19 (Spleen)				Neutral sgRNA#2 + α-hEGFRvIII (Bone Marrow)	Neutral sgRNA#2 + α-mCD19 (Bone Marrow)	Neutral sgRNA#2 + α-hEGFRvIII (Spleen)	Neutral sgRNA#2 + α-mCD19 (Spleen)
	99.7	0.12	99.2	0.1				0.35	3	0.26	2.3
	99.6	0.01	98.1	0.2				0.54	1.1	0.37	0.1
	99.8	0.025	99	0				0.38	1	0.32	1.2
	99.8	0.2	96.4	0.13				0.62	1.1	0.35	2.4
	99.7	0.26	98	0.03				0.44	1.2	0.3	2.4
Supplementary figure 1h data
Proportion of live cells that are mCD19+ after in vivo treatment with indicated CAR-T type, as assayed via flow cytometry
Note: B-ALL cells were harvested from the spleens of moribund mice and placed in culture. %mCD19 positivity was assayed on indicated day after culture via flow cytometry.
			B-ALL from mice treated with anti-hEGFRvIII CAR-T cells						B-ALL from mice treated with anti-mCD19 CAR-T cells
			Mouse tag #						Mouse tag #
			AR2301	AR2302	AR2303	AR2317	AR2318	AR2319	AR2358	AR2359	AR2360	AR2361
	Days in culture	0	100	100	99.9	100	99.9	99.9	1.2	3.4	4.5	3.2
		10	100	100	100	100	100	100
		3									93.7
		6							100	99.5		100
		9									100
Supplementary figure 1i data
Proportion of live cells that are GFP+ CAR-T cells harvested from the spleens of mice treated with indicated CAR-T type, as assayed via flow cytometry
Note: Live cells were harvested from the spleens of moribund mice and placed in culture. %GFP positivity was assayed on indicated day after culture via flow cytometry.
			B-ALL from mice treated with anti-hEGFRvIII CAR-T cells						B-ALL from mice treated with anti-mCD19 CAR-T cells
			Mouse tag #						Mouse tag #
			AR2301	AR2302	AR2303	AR2317	AR2318	AR2319	AR2358	AR2359	AR2360	AR2361
	Days in culture	0	0.0002	0.0003	0.0005	0.0002	0.0001	0.0003	0.071	0.044	0.159	0.059
		10	0	0	0	0	0	0
		3									0.008
		6							0	0		0
		9									0
Supplementary figure 2a data
Percent of live B-ALL cells that are mCD19+ on day of disease harvest from in vivo conditions during primary screens. Screened pool, and CAR-T therapy and dose as indicated.
Note: Bone marrow is abbreviated (BM). Spleen is abbreviated (SP). Doses: 15m = 15x10^6 CAR-T cells; 10m = 10x10^6 CAR-T cells
	Pool A, BM + α-hEGFRvIII CAR-T (15m)					Pool A, SP + α-hEGFRvIII CAR-T (15m)					Pool A, BM + α-mCD19 CAR-T (10m)					Pool A, BM + α-mCD19 CAR-T (15m)					Pool A, SP + α-mCD19 CAR-T (10m)
	100	99.9	99.9	99.9	99.9	99.9	99.6	99.8	99.8	99.8	91	91.6	97.7			40.1	77.1	5.8	41.5	5.6	35.2	31.4	16.7	80.2
	Pool B, BM + α-hEGFRvIII CAR-T (15m)					Pool B, SP + α-hEGFRvIII CAR-T (15m)					Pool B, BM + α-mCD19 CAR-T (10m)					Pool B, BM + α-mCD19 CAR-T (15m)					Pool B, SP + α-mCD19 CAR-T (10m)
	99.9	99.8	99.9	99.9	99.8	99.5	99.8	99.8	99.5	99.6	89	99.2	91.6	94.7		79.4	54.8	66.5	93	58.4	34	71.8	44.7	65.2	39.9
	Pool C, BM + α-hEGFRvIII CAR-T (15m)					Pool C, SP + α-hEGFRvIII CAR-T (15m)					Pool C, BM + α-mCD19 CAR-T (10m)					Pool C, BM + α-mCD19 CAR-T (15m)					Pool C, SP + α-mCD19 CAR-T (10m)
	100	100	99.9	100	99.9	99.5	98.3	98.7	97.3	99.8	97.7	99.2	93.5			97.9	84.1	87.4	61.7	71.8	51	33.8	16.4	52.9	32.8
Supplementary figure 2b data
Percent of all live cells that are GFP+ CAR-T cells on day of disease harvest from in vivo conditions during primary screens. Screened pool, and CAR-T therapy and dose as indicated.
Note: Bone marrow is abbreviated (BM). Spleen is abbreviated (SP). Doses: 15m = 15x10^6 CAR-T cells; 10m = 10x10^6 CAR-T cells
	Pool A, BM + α-hEGFRvIII CAR-T (15m)					Pool A, SP + α-hEGFRvIII CAR-T (15m)					Pool A, BM + α-mCD19 CAR-T (10m)					Pool A, BM + α-mCD19 CAR-T (15m)					Pool A, SP + α-mCD19 CAR-T (10m)
	0	0	0	0	0	12.5	36.4	26	23.4	23.6	52.3	42.1	60			64	67.8	57.3	68.7	69.4	23.2	33.6	55.7	74.1
	Pool B, BM + α-hEGFRvIII CAR-T (15m)					Pool B, SP + α-hEGFRvIII CAR-T (15m)					Pool B, BM + α-mCD19 CAR-T (10m)					Pool B, BM + α-mCD19 CAR-T (15m)					Pool B, SP + α-mCD19 CAR-T (10m)
	7.1	0	0	0	0	9.1	7.9	17.9	9.1	14.1	63.1	44.2	50	69.9		70.9	64.9	65.6	68.2	74.6	28.3	75.4	34.9	44.9	43.2
	Pool C, BM + α-hEGFRvIII CAR-T (15m)					Pool C, SP + α-hEGFRvIII CAR-T (15m)					Pool C, BM + α-mCD19 CAR-T (10m)					Pool C, BM + α-mCD19 CAR-T (15m)					Pool C, SP + α-mCD19 CAR-T (10m)
	0	0	0	0	0	23.6	14	11.9	20.8	16.7	54	55.4	64.1			56.1	58.7	63.4	64.5	70.2	45.7	63.6	64	67.5	85.9
Supplementary figure 2c data
Interferon gamma (ng/mL) in tissue culture supernatant 24 hours after in vitro co-culture of B-ALL cells from indicated pool treated with indicated CAR-T type and dose, as measured with ELISAs
			Pool A			Pool B			Pool C			Pool D			Pool E			Pool F
		B-ALL only	0.302026	0.308707	0.293731	0.295385	0.262779	0.288783	0.280587	0.262779	0.288783	0.251609	0.251609	0.269218	0.269218	0.265993	0.275699	0.303693	0.277326	0.259574
	Anti-hEGFRvIII CAR-T cells	E:T 1:10	0.45	0.41	0.39	0.4	0.38	0.38	0.38	0.37	0.35	0.02	0.23	0.38	0.5	0.44	0.43	0.46	0.47	0.45
		E:T 1:2	0.82	0.88	0.78	0.88	0.85	0.76	0.8	0.96	0.68	0.86	0.79	0.78	0.65	0.74	0.8	1.1	0.86	0.75
	Anti-mCD19 CAR-T cells	E:T 1:10	95.16	115.05	103.04	104.11	100.98	109.62	105.33	97.03	95.92	129.68	123.16	126.66	87.85	78.7	82.91	111.21	93.4	86.98
		E:T 1:2	192.94	196.91	211.97	202.9	205.86	208.72	224.11	219.66	235.2	240.52	239.14	250.7	214.88	206.29	190.15	239.2	235.38	237.68
Supplementary figure 4a data
Percent live Crimson+ sgRNA+ B-ALL cells (of all live cells) measured over time during in vitro validation competition assays CAR-T cell type and dose applied is indicated for each group.
	sgLacZ control guide
			B-ALL Only Control			hEGFRvIII CAR 1:2			hEGFRvIII CAR 1:10			mCD19 CAR 1:2			mCD19 CAR 1:10
	Day in culture	1	57.9	57.8	57.4	58.4	57.5	57.8	57.7	56.9	57.3	57.3	57.7	58.6	59	58.4	58.3
		2	57.3	58	57.4	58.4	58.5	57.8	57.3	57.9	57	61.6	61	61.1	58.7	58.9	57.7
		3	62.2	60.3	60.4	62.5	61.3	62.1	62.4	62	62.3	64.7	71.9	67.6	64.5	65.3	64.9
		4	57	58.3	57.6	57.2	56.6	58.1	57.9	58.3	59.2	41.7	66.7	66.7	62.8	61.3
		5	58.5	59.4	59.1	59.4	60.3	59.5	59.4	59.2	59.1	50	55.6	66.7	57.3	59.7	65.4
		6	58.3	61.1	60.8	61.1	61.5	60.2	59.3	59.3	59.9	100	70	100	61.9	62	67.3
		7	59.6	59.8	59.3	60.4	59.8	61.2	59.9	60.2	61	68.8	58.3	50	63.8	64.9	65.2
	Cd19 sg#1 (targets murine Cd19 locus)
			B-ALL Only Control			hEGFRvIII CAR 1:2			hEGFRvIII CAR 1:10			mCD19 CAR 1:2			mCD19 CAR 1:10
	Days in culture	1	52.3	51.4	52.1	52.4	52.6	52.6	52.6	52.4	51.7	56.3	58.5	56.1	54.4	55.9	55.8
		2	52.1	51.7	51.8	53.4	52.7	52.9	53	52	53	65.4	66.2	66.8	60.9	60.5	61
		3	56	55.1	55.2	60.2	56.3	56.7	53.7	56.4	56.2	76.9	75.5	74.4	70.8	68.4	67
		4	54.4	53.9	53.5	52.4	54.5	54.4	53.9	52.7	54.9	64.7	74.4	77.8	73.3	63	71
		5	55	52.9	53.6	57	54.6	54.2	55.7	56.1	58.4		87.5	85.3		78.6	73.2
		6	58	56.5	54.7	58.4	56.4	54.8	59.1		57.2	71.1	88.9	81.7	77.4	76.1	69.9
		7	57	55.7	55.4	56.5	56.2	55.2	56.8	57	56.2	78.2	82.6	76.9	69	77.5	65
	Cd19 sg#2 (targets murine Cd19 locus)
			B-ALL Only Control			hEGFRvIII CAR 1:2			hEGFRvIII CAR 1:10			mCD19 CAR 1:2			mCD19 CAR 1:10
	Days in culture	1	51.4	52.4	53	53.5	53.3	54.4	53.1	52.6	51.7	58.4	58.2	57.2	54.7	55.5	55.5
		2	53.3	53.7	53.9	57.6	53.9	54.5	53.9	53.4	53.4	67.2	69.2	70.3	59.5	59.9	59.9
		3	55.8	56.4	56.5	55.7	56.6	56.3	56.7	57.5	56.9	81.7	83.6	81.1	67	67.1	67.6
		4	53.5	53.2	54.3	55.6	55.6	53.7	54.1	55	53	81.9	89.4	80.2	59.2	66.7	62.1
		5	55.1	55.9	57.2	59.9	58.6	55.7	58.8	56.9	59.3	94.4	78.9	80	70.5	70.8	68.4
		6	57.3	58.1	57.7	58.3	59.9	58.3	57.4	56.7	59.9	85.7	100	90	66.8	64.2	67.6
		7	58.2	56.2	55.8	58.4	57.5	57.2	57.3	58.2	55.9	85.6	84	89.6	67.8	69.1	66.6
	Jak2 sg#1 (targets murine Jak2 locus)
			B-ALL Only Control			hEGFRvIII CAR 1:2			hEGFRvIII CAR 1:10			mCD19 CAR 1:2			mCD19 CAR 1:10
	Days in culture	1	59.6	56.3	56.6	60.4	59.8	58.6	57.5	57.5	56.8	69.2	66	66.1	66.5	63.2	62.6
		2	54.9	55	54.6	62.1	61.2	61.6	56.4	57.1	57.5	80.5	79.6	79.2	73.3	74.6	74.4
		3	56.5	57.6	57.8	63.4	63.3	63.8	60.3	60.2	61.7	84.2	89	84.2	82.6	83.7	85
		4	54.8	56.3	56.5	59.9	61	60.7	56.3	57.2	57.2	85.1		83.4	86.7	87	87.7
		5	58.1	56.3	58.4	62	63.7	61.8	61.4	59.9	57.1	88.9	95.3	89.7	90	89.7	92.2
		6	59.1	59.1	58.1	62.5	63.6	63.6	60	60.2	59.4	88.9	91.9	89.2	93.3	91.7	92.9
		7	57.4	57.4	59	63.5	63.1	63.5	59.5	61.1	58.7	92.5	93.4	90.3	93.3	93.6	93.8
	Jak2 sg#2 (targets murine Jak2 locus)
			B-ALL Only Control			hEGFRvIII CAR 1:2			hEGFRvIII CAR 1:10			mCD19 CAR 1:2			mCD19 CAR 1:10
	Days in culture	1	59.2	60.3	60.4	63.3	64	61.7	61.9	61.2	61.6	69.4	69.1	70.3	67.6	67	66.6
		2	60.4	60	59.5	65.1	66.5	65.4	61	60.7	61.1	83.4	83.3	83.5	76.8	78	77.9
		3	62.6	61.7	62.3	67.6	66.2	68.4	62.7	63.8	63.3	89.6	89.4	88.3	87.1	86	86.7
		4	60	60.4	59.1	64.8	65.4	64.9	60.4	60.9	61.5	90	92	93.5	88.7	89.7	89.2
		5	60.5	61	60.3	67.8	66.2	66.9	60.8	62.5	61	97.5	92.9	94.7	90.3	92.4	93.1
		6	63.2	62.2	61.1	66.8	67.7	67.6	62.4	62.8	63	88.9	99	92.5	93.6	94.1	92.6
		7	60.5	61.1	62.3	67.6	68.7	68	63.6	62.2	62.4	94	94	93.3	93.6	93.8	93.8
	Ifngr1 sg#1 (targets murine Ifngr1 locus)
			B-ALL Only Control			hEGFRvIII CAR 1:2			hEGFRvIII CAR 1:10			mCD19 CAR 1:2			mCD19 CAR 1:10
	Days in culture	1	45.5	85.8	45.6	51.3	51.8	51.8	48.9	48.4	48.2	58.7	59.4	58.3	58.3	58.6	57.2
		2	43.9	44.5	43.9	57.3	56.4	54.8	50.6	49.3	48.3	75	76.2	76.2	69.4	70.1	68.6
		3	48.2	48.1	49.9	56.5	57.2	56.6	48.9	49	47.9	88.2	90.2	90.1	84.5	84.7	85.3
		4	47.2	44.3	39.3	57.8	56.2	54.2	48.2	47.7	48.2	91.9	90	93.6	89.8	89.1	86.3
		5	47.6	47.3	46.7	58.4	58.5	57.2	51.3	51.1	50.6	95.3	95.3	94.2	94.9	93.5	92.2
		6	49.2	50.4	50.3	58.2	58.9	60.2	52.5	51.4	50.5	97.1	96.6	98.1	95.9	96.3	95.9
		7	50.1	49.7	48.8	59.3	59.1	59.3	53.1	50.8	51.4	96.6	98	97.3	96.2	96.6	95.7
	Ifngr1 sg#2 (targets murine Ifngr1 locus)
			B-ALL Only Control			hEGFRvIII CAR 1:2			hEGFRvIII CAR 1:10			mCD19 CAR 1:2			mCD19 CAR 1:10
	Days in culture	1	58.4	59.6	57.3	62.6	63	63.7	59.1	59.4	59.6	68	67.8		64.5	64.5	63.5
		2	58.5	56.5	57.4	64.3	64.5	64.5	61.7	60.1	60.5	77.3	79.1	78.3	75.5	74.1	75.5
		3	62	62.7	64	66.1	65.4	66.9	61.8	61.4	61	85.7	86.4	89	85.6	86.4	82.5
		4	56.8	56.8	57	65.9	64.7	61.8	59.3	60.3	60.6	89.5	90.3	89	88.3	88.6	86.5
		5	60.9	57.4	60.2	65.2	66.7	69.2	63.7	63.3	65.5	96.6	95.7	95.5	93.5	93.8	72.7
		6	59.6	61.7	62.5	67.4	67.3	67.9	61.7	63.1	63.5	96.3	96.9	94.8	93.8	95.2	92.9
		7	59	60.5	60.7	64.8	68.4	66.2	64.5	65.3	63.7	94.7	95.5	96.8	96.3	96.1	95.8
	Stat1 sg#1 (targets murine Stat1 locus)
			B-ALL Only Control			hEGFRvIII CAR 1:2			hEGFRvIII CAR 1:10			mCD19 CAR 1:2			mCD19 CAR 1:10
	Days in culture	1	52.8	53.3	54.2	55.6	56.1	56.7	54.7	54.7	53.8	56.5	57.6	56.9	55.9	56.6	56.8
		2	52.5	59.1	53.3	55.3	54.7	55.1	54.1	54	54.2	62	63.3	61.9	60.7	62.3	60.7
		3	58.1	62.9	57.3	58	56.6	56.8	57.3	56.3	57.3	63.2	72.6	66.3	71.7	68.5	71.1
		4	51.7	58		57	55.6	55.4	54.8	54.5	53.3	68.9	60.7	67.2	71.4	67	65.6
		5	55.4	53.8	58.3	58.9	56.4	58.4	54.8	55	57.2	81	75		79.2	77.9	78.4
		6	55.7	61.9	55	58.6	58.7	58.4	56.8	57.2	58.6	77.5	87.2	78.8	85.6	80.1	80.5
		7	56.4	61.1	56.5	59.5	58.9	58.2	58.3	57.8	58.4	85.2	79.3	84.9	89.2	87.8	85.3
	Stat1 sg#2 (targets murine Stat1 locus)
			B-ALL Only Control			hEGFRvIII CAR 1:2			hEGFRvIII CAR 1:10			mCD19 CAR 1:2			mCD19 CAR 1:10
	Days in culture	1	54.9	54.6	53.8	58	58.3	58	56.6	57.2	57	64.3	63.1	63.5	60.9	61.5	61
		2	54.2	54	53.4	58.8	58.5	59.4	54.8	55.2	55.2	77.2	78.5	77.6	72.1	72.2	70.8
		3	58	56.7	58.4	63.5	62.3	63.1	58.2	60.1	59.8	80.1	74.8	77.2	82.1	84	83.7
		4	53.6	53.9	53.7	59.4	57.8	59	55.2	55	56.4	89.5	84.5	81.2	86.6	87.5	86.5
		5	54.5	54.1	55	61.4	59	60.2	57	55.4	56.7	68.2		84.4	92.4	91.3	90.2
		6	55.6	56.4	56.1	60.7	61.8	62.9	57.9	59.6	59.2	84.6	94.6	94.4	92.8	92.8	92.9
		7	57	55.2	56.5	61.8	63.1	61.6	58.5	59.9	58.2	88.3	83	77.1	94.4	94.1	93.8
Supplementary figure 4d data
In vitro cut assay using two validated, non-overlapping guides against murine CD19 (mCD19) to examine Cas9 cutting efficiency in Cas9+ RH62 B-ALL cells, as assayed with flow cytometry and anti-mCD19-BV786 staining antibody. Data are the proportion of live B-ALL cells that are mCD19+.
Note: both sg#42 and sg#43 target the murine Cd19 locus at different locations
			B-ALL Cas9 negative cells			RH62 Cas9 positive cells
			uninfected	sg42-2	sg43-3	uninfected	sg42-2	sg43-3
	Day post infection	D6	100	100	100	100	21.6	5.6
		D10	100	100	100	100	18.9	3.9
Supplementary figure 4e data
Bone marrow and spleen Log2 fold depletion/enrichment of Cas9 positive, Ifngr1-null B-ALL cells after treatment with indicated Cas9+ CAR-T cell type, all transplanted into Cas9 transgenic recipients
	Anti-hEGFRvIII CAR-T cell (control) treated		Anti-mCD19 CAR-T cell treated
	Bone Marrow (BM)	Spleen (SP)	Bone Marrow (BM)	Spleen (SP)
	0.113433	0.52369	-4.1315	-2.87408
	0.228701	0.618978	-5.41013	-2.21944
	0.241235	0.572121	-3.13928	-5.18953
			-2.96791	-3.41957
Supplementary figure 4f data
Log2 fold depletion/enrichment of GL261 after orthotopic injection and in vivo treatment with indicated CAR-T cell type
	anti-hCD20 CAR-T (Control)	anti-hCD19 CAR-T
	0.223423	-0.61595
	0.0214797	-0.530114
	0.0285692	-2.31115
	0.134221	-0.551099
	0.316146	-2.03505
Supplementary figure 5b data
Survival curve data for experiments examining the consequence of losing IFN𝝲/JAK/STAT pathway members in vivo
	Mouse tag #	Date of B-ALL cell injection (DOI)	Adoptive cell transfer date	Death date	Days alive after B-ALL transplantation	CAR-T cell type	B-ALL cell line injected	Single Cell Clone Injected	Gene Targeted
	AR2206	2021-02-17	2021-02-19	2021-02-28	11	anti-hEGFRvIII	WT B-ALL	N/A	N/A
	AR2207	2021-02-17	2021-02-19	2021-02-28	11	anti-hEGFRvIII	WT B-ALL	N/A	N/A
	AR2208	2021-02-17	2021-02-19	2021-02-28	11	anti-hEGFRvIII	WT B-ALL	N/A	N/A
	AR2209	2021-02-17	2021-02-19	2021-02-28	11	anti-hEGFRvIII	WT B-ALL	N/A	N/A
	AR2210	2021-02-17	2021-02-19	2021-02-28	11	anti-hEGFRvIII	WT B-ALL	N/A	N/A
	AR2211	2021-02-17	2021-02-19	2021-04-13	55	anti-mCD19	WT B-ALL	N/A	N/A
	AR2212	2021-02-17	2021-02-19	2021-03-12	23	anti-mCD19	WT B-ALL	N/A	N/A
	AR2213	2021-02-17	2021-02-19	2021-04-13	55	anti-mCD19	WT B-ALL	N/A	N/A
	AR2214	2021-02-17	2021-02-19	2021-03-06	17	anti-mCD19	WT B-ALL	N/A	N/A
	AR2215	2021-02-17	2021-02-19	2021-04-13	55	anti-mCD19	WT B-ALL	N/A	N/A
	AR2216	2021-02-17	2021-02-19	2021-02-28	11	anti-hEGFRvIII	RH62	sg43_4	CD19
	AR2217	2021-02-17	2021-02-19	2021-02-28	11	anti-hEGFRvIII	RH62	sg43_4	CD19
	AR2218	2021-02-17	2021-02-19	2021-02-28	11	anti-hEGFRvIII	RH62	sg43_4	CD19
	AR2219	2021-02-17	2021-02-19	2021-02-28	11	anti-hEGFRvIII	RH62	sg43_4	CD19
	AR2220	2021-02-17	2021-02-19	2021-02-28	11	anti-hEGFRvIII	RH62	sg43_4	CD19
	AR2221	2021-02-17	2021-02-19	2021-02-28	11	anti-mCD19	RH62	sg43_4	CD19
	AR2222	2021-02-17	2021-02-19	2021-02-28	11	anti-mCD19	RH62	sg43_4	CD19
	AR2223	2021-02-17	2021-02-19	2021-02-28	11	anti-mCD19	RH62	sg43_4	CD19
	AR2224	2021-02-17	2021-02-19	2021-02-28	11	anti-mCD19	RH62	sg43_4	CD19
	AR2225	2021-02-17	2021-02-19	2021-02-28	11	anti-mCD19	RH62	sg43_4	CD19
	AR2226	2021-02-17	2021-02-19	2021-02-28	11	anti-hEGFRvIII	RH62	sg110_4	Neutral Guide
	AR2227	2021-02-17	2021-02-19	2021-02-28	11	anti-hEGFRvIII	RH62	sg110_4	Neutral Guide
	AR2228	2021-02-17	2021-02-19	2021-02-28	11	anti-hEGFRvIII	RH62	sg110_4	Neutral Guide
	AR2229	2021-02-17	2021-02-19	2021-02-28	11	anti-hEGFRvIII	RH62	sg110_4	Neutral Guide
	AR2230	2021-02-17	2021-02-19	2021-02-28	11	anti-hEGFRvIII	RH62	sg110_4	Neutral Guide
	AR2231	2021-02-17	2021-02-19	2021-03-09	20	anti-mCD19	RH62	sg110_4	Neutral Guide
	AR2232	2021-02-17	2021-02-19	2021-02-27	10	anti-mCD19	RH62	sg110_4	Neutral Guide
	AR2233	2021-02-17	2021-02-19	2021-03-01	12	anti-mCD19	RH62	sg110_4	Neutral Guide
	AR2234	2021-02-17	2021-02-19	2021-04-13	55	anti-mCD19	RH62	sg110_4	Neutral Guide
	AR2235	2021-02-17	2021-02-19	2021-03-04	15	anti-mCD19	RH62	sg110_4	Neutral Guide
Supplementary figure 5c data
In vitro survival assay in which WT, Ptpn2−/− or Fitm2−/− cells were treated with indicated doses of exogenous recombinant IFN𝝲 for 48 hours and then assessed for viability using flow cytometry.
	Left panel	IFNy (ng/mL)	Wildtype			Ptpn2 sg#1					Right panel	IFNy (ng/mL)	Wildtype			Fitm2 sg#1
		0	90.7	85.4	89.9	88.9	87	87				0	77.8	76	76.7	78.5	72.7	71
		6.25	80.8	77.7	79.2	11.3	8.27	8.64				6.25	82.8	87	81.2	12.9	10.2	13.2
		12.5	76.7	74.3	74	8.16	3.13	4.83				12.5	83.2	81.4	80.9	10.9	10.5	11.6
		25	75.6	70.9	70.5	6.3	2.31	2.78				25	84	81.8	84.2	11.2	9.45	9.21
		50	70.9	65.8	62.2	4.61	1.84	1.46				50	83.8	81.1	83.1	9.37	9.7	10.4
		100	72.1	66.9	66.5	6.55	0.99	1.74				100	83.4	81.4	83.4	9.66	10.1	8.7
		200	70.7	68	66.5	4.87	1.16	1.34				200	83.6	83.6	83.4	9.78	9.48	9.55
Supplementary figure 5e data
Mouse weights from animals treated concurrently with indicated CAR-T cell type and either interferon gamma blocking antibody or an isotype control antibody
			Anti-hEGFRvIII CAR-T cells + Isotype control antibody						Anti-hEGFRvIII CAR-T cells + anti-IFN gamma antibody					Anti-mCD19 CAR-T cells + Isotype control antibody						Anti-mCD19 CAR-T cells + anti-IFN gamma antibody
			AR1	AR2	AR3	AR4	AR5	AR6	AR7	AR8	AR9	AR10	AR11	AR12	AR13	AR14	AR15	AR16	AR17	AR18	AR19	AR20	AR21	AR22
	Days after transplantation	2	27.3	26.2	25.1	25.6	29.7	27.2	28.9	26.7	25.2	29.1	27.5	22.2	31.9	25.9	29.1	26.2	29.6	28.9	27.4	28.8	26.3	29
		4	26.8	25.8	23.2	25	29.7	26.2	28.8	26.3	24.1	29.2	27.6	22.4	31.8	25.3	28.9	26.2	29.6	28.3	27.3	28.8	25.1	28.4
		6	27.6	25.8	23.5	25.1	29.6	26.9	28.6	26.4	24.4	29.7	28.1	23.2	31.6	26.5	29.6	26.4	30.1	29.2	26.5	28.9	25.1	28.6
		9	24.9	24.3	21.5	23.3	25.6	24.7	26.6	24.7	21.3	25.6	26.2	23.4	31.3	26.2	30.1	27.1	30.2	28.7	26.8	28.9	24.1	28
		11												23.5	32.3	26.6	30.5	27.7	31.2	26.8	26.7	28.6	21.5	24.5
		13												23.2	32	26.1	29.9	27.1	30.3		24.2	27.8	20.2
		15												23.6	32.1	26.1	30.5	27.4	30.8				19.3
		17												23.4	31.9	25.9	30.1	27.4	30.3
		19												23.9	32.5	26.3	30.4	27.3	30.4
		21												23.8	32.8	26.2	30.2	27.8	30.6
		23												24.2	33.1	26.7	30.7	27.9	30.2
Supplementary Figure 5f and Figure 3g data
Survival curve data for experiments examining the consequence global IFN𝝲 targeting during CAR-T therapy using Ruxolitinib or vehicle control in vivo
Note: mouse# AR2118 and AR2128 sacrificed after bad injections
	Mouse #	Date of B-ALL cell injection (DOI)	Adoptive cell transfer date	Death date	Days alive after B-ALL transplantation	CAR-T type	CAR-T dose	Ruxolitinib or vehicle?
	AR23	2021-01-10	2021-01-12	2021-01-21	11	anti-hEGFRvIII	5x10^6	Vehicle
	AR24	2021-01-10	2021-01-12	2021-01-23	13	anti-hEGFRvIII	5x10^6	Vehicle
	AR25	2021-01-10	2021-01-12	2021-01-21	11	anti-hEGFRvIII	5x10^6	Vehicle
	AR26	2021-01-10	2021-01-12	2021-01-21	11	anti-hEGFRvIII	5x10^6	Vehicle
	AR27	2021-01-10	2021-01-12	2021-01-23	13	anti-hEGFRvIII	5x10^6	Vehicle
	AR28	2021-01-10	2021-01-12	2021-01-19	9	anti-hEGFRvIII	5x10^6	Ruxolitinib
	AR29	2021-01-10	2021-01-12	2019-01-22	12	anti-hEGFRvIII	5x10^6	Ruxolitinib
	AR30	2021-01-10	2021-01-12	2021-01-19	9	anti-hEGFRvIII	5x10^6	Ruxolitinib
	AR31	2021-01-10	2021-01-12	2021-01-19	9	anti-hEGFRvIII	5x10^6	Ruxolitinib
	AR32	2021-01-10	2021-01-12	2021-01-25	15	anti-mCD19	5x10^6	Vehicle
	AR33	2021-01-10	2021-01-12	2021-01-26	16	anti-mCD19	5x10^6	Vehicle
	AR34	2021-01-10	2021-01-12	2021-01-26	16	anti-mCD19	5x10^6	Vehicle
	AR35	2021-01-10	2021-01-12	2021-01-27	17	anti-mCD19	5x10^6	Vehicle
	AR36	2021-01-10	2021-01-12	2021-01-27	17	anti-mCD19	5x10^6	Vehicle
	AR37	2021-01-10	2021-01-12	2021-01-21	11	anti-mCD19	5x10^6	Ruxolitinib
	AR38	2021-01-10	2021-01-12	2021-01-21	11	anti-mCD19	5x10^6	Ruxolitinib
	AR39	2021-01-10	2021-01-12	2021-01-21	11	anti-mCD19	5x10^6	Ruxolitinib
	AR40	2021-01-10	2021-01-12	2021-01-21	11	anti-mCD19	5x10^6	Ruxolitinib
	AR41	2021-01-10	2021-01-12	2021-01-26	16	anti-mCD19	2.5x10^6	Vehicle
	AR42	2021-01-10	2021-01-12	2021-01-26	16	anti-mCD19	2.5x10^6	Vehicle
	AR43	2021-01-10	2021-01-12	2021-01-24	14	anti-mCD19	2.5x10^6	Vehicle
	AR44	2021-01-10	2021-01-12	2021-01-24	14	anti-mCD19	2.5x10^6	Vehicle
	AR45	2021-01-10	2021-01-12	2021-01-25	15	anti-mCD19	2.5x10^6	Vehicle
	AR46	2021-01-10	2021-01-12	2021-01-21	11	anti-mCD19	2.5x10^6	Ruxolitinib
	AR47	2021-01-10	2021-01-12	2021-01-21	11	anti-mCD19	2.5x10^6	Ruxolitinib
	AR48	2021-01-10	2021-01-12	2021-01-21	11	anti-mCD19	2.5x10^6	Ruxolitinib
	AR49	2021-01-10	2021-01-12	2021-01-21	11	anti-mCD19	2.5x10^6	Ruxolitinib
	AR50	2021-01-10	2021-01-12	2021-01-22	12	anti-mCD19	2.5x10^6	Ruxolitinib
	AR51	2021-01-10	2021-01-12	2021-01-21	11	None	N/A	Ruxolitinib
	AR52	2021-01-10	2021-01-12	2021-01-21	11	None	N/A	Ruxolitinib
	AR53	2021-01-10	2021-01-12	2021-01-18	8	None	N/A	Ruxolitinib
Supplementary Figure 5g data
Mouse weights for mice treated with ruxolitinib, but no CAR-T cells
			Mouse 1 (AR51)	Mouse 2 (AR52)	Mouse 3 (AR53)
	Days after transplantation	1	24.4	25.5	29.3
		2	24.9	25.3	29.7
		3	25.3	25.9	29.2
		4	25.7	26	29.5
		5	25.4	26	29.1
		6	25.2	26.3	26.2
		7	24.1	24.5	25.3
		8	24	24.9	24.7
		9	23.2	24.8
		10	23	23.6
		11	22	22.5
Supplementary Figure 5h data
Mouse weights for mice treated with 5x10^6 anti-hEGFRvIII CAR-T cells and vehicle control
			Mouse 1 (AR23)	Mouse 2 (AR24)	Mouse 3 (AR25)	Mouse 4 (AR26_	Mouse 5 (AR27)
	Days after transplantation	1	25	23.6	25.1	27.9	23.2
		2	25.1	23.4	25.1	27.6	23.5
		3	24.8	23.2	25	27.6	23.1
		4	24.9	23.3	25	28.1	24
		5	24.6	23	25	28	24
		6	24.7	23.3	24.9	28.2	24
		7	24.1	22.7	24.2	26.7	23.5
		8	23.6	22.6	23.4	25.8	22.9
		9	24.1	22.5	23.3	25.3	22.6
		10	22.6	21.4	22.6	23.4	21.5
		11	21.9	21.2	22.2	22.6	20.7
		12		20			19.9
		13		21.6			21.6
Supplementary Figure 5i data
Mouse weights for mice treated with 5x10^6 anti-hEGFRvIII CAR-T cells and Ruxolitinib
			Mouse 1 (AR28)	Mouse 2 (AR29)	Mouse 3 (AR30)	Mouse 4 (AR31)
	Days after transplantation	1	24.5	26.1	24.7	27.6
		2	24.5	25.8	24.6	27.4
		3	25	26.1	25.5	27.3
		4	24.9	25.8	24.9	27.2
		5	24.9	26	24.5	27
		6	25.3	26.2	24.8	27.2
		7	24.8	25.2	24.1	26.2
		8	24	25.1	23.8	25.9
		9	23.2	25	23.7	26.1
		10		25
		11		24.3
		12		22.9
Supplementary Figure 5j data
Mouse weights for mice treated with 5x10^6 anti-mCD19 CAR-T cells and vehicle control
			Mouse 1 (AR32)	Mouse 2 (AR33)	Mouse 3 (AR34)	Mouse 4 (AR35)	Mouse 5 (AR36)
	Days after transplantation	1	30.7	25.9	27.7	24.6	24
		2	29.1	25.5	27.3	24.2	23.2
		3	28.6	25.6	27.2	23.6	23.4
		4	28.1	25	26.6	23.6	22.9
		5	27.9	25.2	26.2	23.4	22.7
		6	28.1	24.5	26.7	23.6	23.5
		7	28.5	24.9	26.5	23.5	23.3
		8	27.8	24.9	26.1	23.7	23.6
		9	28.6	25.4	26.5	23.7	23.4
		10	26.8	24.6	25.7	23	22.8
		11	26.9	24.3	25.7	23.1	23.4
		12	26.5	23.8	25	22.4	23.3
		13	25.4	23.1	24.4	22	22.9
		14	24.5	21.5	23.3	21.3	22.4
		15	24.2	20.8	22.4	20.8	21.7
		16		22.2	21.6	20.9	20.5
		17				20.3	21.2
Supplementary Figure 5k data
Mouse weights for mice treated with 5x10^6 anti-mCD19 CAR-T cells and Ruxolitinib
			Mouse 1 (AR37)	Mouse 2 (AR38)	Mouse 3 (AR39)	Mouse 4 (AR40)
	Days after transplantation	1	26.7	25	26.5	22.7
		2	26.6	25.3	25.7	22.8
		3	27.7	25.4	26.4	23.3
		4	27.6	24.8	26.4	23
		5	27	24.6	26.2	22.3
		6	26.8	24.5	26.2	22.4
		7	27.4	24.7	26.3	22.4
		8	26.4	24.5	25.4	22.1
		9	26.3	24.1	23.6	21.6
		10	25.1	22.7	22.6	20.2
		11	24.1	21.7	21.4	19.6
Supplementary Figure 5l data
Mouse weights for mice treated with 2.5x10^6 anti-mCD19 CAR-T cells and vehicle control
			Mouse 1 (AR41)	Mouse 2 (AR42)	Mouse 3 (AR43)	Mouse 4 (AR44)	Mouse 5 (AR45)
	Days after transplantation	1	26.3	25.5	25.9	28.5	23.8
		2	26.4	25.2	26.3	28.2	23.7
		3	26	25.2	26.1	27.8	23.6
		4	25.7	24.8	25.8	27.1	23
		5	25.1	24.4	25.8	26.3	23.2
		6	25.7	24.5	25.3	26.7	23.1
		7	25.6	24.4	25.5	26.7	23
		8	26.1	24.4	25.7	26.4	23.2
		9	25.7	24.5	25.1	26.7	23.2
		10	24.8	23.5	23.5	26	22.3
		11	24.8	23.8	22.6	25.7	22.3
		12	23.9	22.8	22.6	23.9	20.9
		13	23.8	22.1	22.7	23.2	20.1
		14	23.6	20.7	22.6	22.9	20
		15	23.8	20.9			19.9
		16	23.7	20.9
Supplementary Figure 5m data
Mouse weights for mice treated with 2.5x10^6 anti-mCD19 CAR-T cells and Ruxolitinib
			Mouse 1 (AR46)	Mouse 2 (AR47)	Mouse 3 (AR48)	Mouse 4 (AR49)	Mouse 5 (AR50)
	Days after transplantation	1	23.2	26	23	26.4	26.4
		2	23	26	23	26.5	26.5
		3	23.3	26.1	23	27.2	26.6
		4	23.5	26.3	24	27.2	26.9
		5	23.3	25.8	23.7	26.5	26.2
		6	23.8	26.1	24	26.2	26.1
		7	23.5	25.5	23.6	26	24.7
		8	23.4	24.8	23.6	25.8	24.6
		9	23.1	25	23.4	25.6	24.3
		10	22.1	24.4	22.1	24.7	23.6
		11	21.1	23.4	20.9	23.7	22.8
		12					22.6
Supplementary Figure 6c data
Percent live Crimson+ sgRNA+ B-ALL cells (of all live cells) measured over time during in vitro validation competition assays CAR-T cell type and dose applied is indicated for each group.
	H2-T23 sg#1 (targets murine H2-T23 locus)
			B-ALL Only Control			hEGFRvIII CAR 1:2			hEGFRvIII CAR 1:10			mCD19 CAR 1:2			mCD19 CAR 1:10
	Days in culture	1	51.4	51.8	51.4	52.3	51.8	51.5	51.6	50.5	50.7	51.6	50.6	50.7	50.8	50.5	51.1
		2	51.9	51.6	51.9	52.6	53.2	51.8	51	50.8	51.2	52.8	52.6	52.3	52.9	52.7	52.6
		3	51.6	51.7	51.7	52.4	52.9	52.9	52.5	52.6	51.9	49.3	50	50.1	50.2	50.2	51.3
		4	51.4	51.9	51.1	52.3	51.9	52.3	51.1	51.1	51.8	50.3	54.3	53.8	54.5	55	53.9
		5	51.5	51.8	51.2	52	51.5	51.9	51.2	51.2	51.4	53.4	50.9	53.4	54.9	55	54
		6	52	52.2	52.5	51.9	52.1	52.1	51.4	52.1	52.7	52.2	52.1	54.6	54.8	54	54.6
		7	53.9	54	52.5	52.2	55.2	53.4	53.7	52.8	53.5	57.4	56.5	52.8	55.3	58.3	56.1
	H2-T23 sg#2 (targets murine H2-T23 locus)
			B-ALL Only Control			hEGFRvIII CAR 1:2			hEGFRvIII CAR 1:10			mCD19 CAR 1:2			mCD19 CAR 1:10
	Days in culture	1	45.9	45.9	45.7	45.8	46.1	45.3	45.6	45.8	45.6	44.5	45.4	45.1	45.7	45	45.4
		2	45.7	46.4	46.3	45.7	45.9	46.4	45.7	45.8	46.3	47.6	46	46.2	46.8	46.7	46.2
		3	45.7	45.3	46.2	46.3	45.8	45.4	45.9	46.5	46.2	39.9	38.8	39.5	43.3	42.8	43.5
		4	45.3	44.7	45.6	46.8	46.3	45.9	46.1	46	45.4	41.4	41.6	43.2	44	44.2	45.5
		5	44.8	44.3	44.5	45.8	45.3	44.5	44.8	45.3	44.7	40.3	42.3	43	42.6	44.7	45.7
		6	45.5	45.1	45.8	45.7	45.5	45.6	44.9	45.5	46.3	43.5	43.5	43.8	43	45.2	46
		7	47.6	44.9	46.5	47.6	47.4	47	46.2	46	45.9	44.8	43.9	42.6	47	46.7	45
Supplementary Figure 6e data
In vitro competitive assays in which IFNG−/− B-ALL cells were mixed at a 50:50 ratio and treated with anti-mCD19 CAR-T or anti-hEGVRvIII CAR-T cells at the indicated ratios
Note: Cells were either pre-treated with exogenous recombinant IFN𝝲 (right) or left untreated with exogenous recombinant IFN𝝲 throughout the experiment (left).
Values are the percentage of IFNG−/− cells (black) versus control IFNG+/+ cells (gray) following treatment with the indicated CAR-T therapy type.
	No pre-treatment with IFNg										Plus pre-treatment with IFNg
	Effector to Target (E:T) ratio	CAR-T cell type	Ifngr1 WT cells			Ifngr1 knockout cells					Effector to Target (E:T) ratio	CAR-T cell type	Ifngr1 WT cells			Ifngr1 knockout cells
	1:2	Anti-mCD19	77.3	79.1	78.3	22.7	20.9	21.7			1:2	Anti-mCD19	60	59	59	40	41	41
		Anti-hEGFRvIII	64.3	64.5	64.5	35.7	35.5	35.5				Anti-hEGFRvIII	60	60	61	40	40	39
	1:10	Anti-mCD19	75.5	74.1	75.5	24.5	25.9	24.5			1:10	Anti-mCD19	60	61	60	40	39	40
		Anti-hEGFRvIII	61.7	60.1	60.5	38.3	39.9	39.5				Anti-hEGFRvIII	58	59	59	42	41	41
	N/A	No CAR-T cells	58.5	56.5	57.4	41.5	43.5	42.6			N/A	No CAR-T cells	59	59	59	41	41	41
Supplementary Figure 6f data
Mouse weights for mice co-treated with indicated CAR-T cell type and either anti-NKG2A blocking antibody or an isotype control antibody
			Anti-hEGFRvIII + Isotype control					Anti-mCD19 + Isotype control					Anti-hEGFRvIII + anti-NKG2A blocking antibody					Anti-mCD19 + anti-NKG2A blocking antibody
			AR2411	AR2412	AR2413	AR2414	AR2415	AR2416	AR2417	AR2418	AR2419	AR2420	AR2421	AR2422	AR2423	AR2424	AR2425	AR2426	AR2427	AR2428	AR2429	AR2430
	Days after transplantation	0	28.9	27	25.1	26.9	28.9	30.9	32	29	28.4	29.5	28.4	31.2	25.1	25.8	28.2	29.2	30.2	28.7	30	27.5
		3	28.7	26.9	25.3	27	28.4	30.8	31.9	28.8	28.3	28.5	28.1	32.2	25.1	26.1	27.9	28.8	31	28.9	30.2	27.8
		6	29.1	26.5	24.8	26.5	28.4	30.7	31.5	29.9	27.6	29	27.3	31.8	25	26.8	27.2	28.9	30.5	29.2	30.2	27.8
		9	29	26.3	24	26.8	28.5	30.5	30.1	29.8	27.8	29	27.3	32	24.4	26.3	27.1	29.7	30.3	29.1	30.4	27.6
		11		24.9
		12	27.2		23.1	25.2	26.3	28.8	25.5	29.6	25.9	28.8	26.8	29.5	23	25	25.8	30.6	30.9	29.8	30.7	28
		15						24.1	23.9	25.4	22.2	24.1						30.4	30.8	29.5	30.6	27.7
		18																31.1	31.1	29.7	30.2	26.3
		23																31.3	31.5	30.3	22.3	23.9
		26																31.8	31.9	30
		29																30.7	30.9	29.7
		35																30.9	30.1	29.9
		39																30.6		29.7
		42																30.4		29.5
		53																29.9		29.6
Supplementary Figure 6g data
Percentage of NK cells (as measured by NK1.1 positivity) in spleen 24 hours after treatment with an anti-mNK1.1 or isotype control antibody.
	Isotype control antibody	anti-mNK1.1 antibody
	0.6	0.21
	1.8	0.2
	2	0.2
Supplementary Figure 6i data
Survival curve data for experiment examining the consequence of NK cell depletion using anti-mNK1.1 antibody during CAR-T treatment in vivo
	Mouse tag #	Date of B-ALL cell injection (DOI)	Adoptive cell transfer date	Death date	Days alive after B-ALL transplantation	Antibody type dosed	CAR-T cell type injected
	AR74	2022-07-01	2022-07-03	2022-07-10	9	Isotype control	anti-hEGFRvIII
	AR75	2022-07-01	2022-07-03	2022-07-10	9	Isotype control	anti-hEGFRvIII
	AR76	2022-07-01	2022-07-03	2022-07-10	9	Isotype control	anti-hEGFRvIII
	AR77	2022-07-01	2022-07-03	2022-07-10	9	Isotype control	anti-hEGFRvIII
	AR78	2022-07-01	2022-07-03	2022-07-10	9	Isotype control	anti-hEGFRvIII
	AR79	2022-07-01	2022-07-03	2022-07-10	9	Anti-NK1.1 blocking antibody	anti-hEGFRvIII
	AR80	2022-07-01	2022-07-03	2022-07-10	9	Anti-NK1.1 blocking antibody	anti-hEGFRvIII
	AR81	2022-07-01	2022-07-03	2022-07-10	9	Anti-NK1.1 blocking antibody	anti-hEGFRvIII
	AR82	2022-07-01	2022-07-03	2022-07-10	9	Anti-NK1.1 blocking antibody	anti-hEGFRvIII
	AR83	2022-07-01	2022-07-03	2022-07-11	10	Anti-NK1.1 blocking antibody	anti-hEGFRvIII
	AR84	2022-07-01	2022-07-03	2022-07-15	14	Isotype control	anti-mCD19
	AR85	2022-07-01	2022-07-03	2022-07-15	14	Isotype control	anti-mCD19
	AR86	2022-07-01	2022-07-03	2022-07-15	14	Isotype control	anti-mCD19
	AR87	2022-07-01	2022-07-03	2022-07-15	14	Isotype control	anti-mCD19
	AR88	2022-07-01	2022-07-03	2022-07-15	14	Isotype control	anti-mCD19
	AR89	2022-07-01	2022-07-03	2022-07-24	23	Anti-NK1.1 blocking antibody	anti-mCD19
	AR90	2022-07-01	2022-07-03	2022-08-05	35	Anti-NK1.1 blocking antibody	anti-mCD19
	AR91	2022-07-01	2022-07-03	2022-08-07	37	Anti-NK1.1 blocking antibody	anti-mCD19
	AR92	2022-07-01	2022-07-03	2022-08-09	39	Anti-NK1.1 blocking antibody	anti-mCD19
	AR93	2022-07-01	2022-07-03	Alive as of 9/7/22		Anti-NK1.1 blocking antibody	anti-mCD19
Supplementary Figure 8 data
	CR	NR
	11.6022	11.8572
	11.6334	10.6795
	9.96723	12.3058
	12.013	10.4757
	11.9432	11.3151
	10.5177	9.25267
	10.7262	10.4083
	10.8734	8.91886
	10.5953
	10.0458
	12.0144
	9.67772
	11.0314
	9.52552
	10.809
	9.52356
	10.8626
	9.18239
	11.7108
